# Supplementary material for: Role of FMRP in rapid antidepressant effects and synapse regulation
Source: Mol Psychiatry. 2021 Jan 12;26(6):2350–62. doi: 10.1038/s41380-020-00977-z (PMC8440195; doi:10.1038/s41380-020-00977-z)
Supplement: Supplementary file 7 — Supplemental Table 1 [file 41380_2020_977_MOESM7_ESM.xlsx]

## Sheet: Table S1
RNA mass recovered (ng)
Treatment	Wild-type (Replicate)				Knockout (replicate)
	1	2	3		1	2	3
Ro-25-6981	36	67	48		3	5	3
Ro-25-6981 + Rapamycin	56	101	75		47	48	102
Control	54	326	139		29	37	35
RNA integrity number (RIN)
Ro-25-6981	9	8.6	9.1		1	8.4	1.1
Ro-25-6981 + Rapamycin	8.6	8.8	8.8		9	7.2	8.9
Control	8.6	8.3	6.7		8.7	8.8	8.3
