# Supplementary material for: Role of FMRP in rapid antidepressant effects and synapse regulation
Source: Mol Psychiatry. 2021 Jan 12;26(6):2350–62. doi: 10.1038/s41380-020-00977-z (PMC8440195; doi:10.1038/s41380-020-00977-z)
Supplement: Supplementary file 8 — Supplemental Table 2 [file 41380_2020_977_MOESM8_ESM.xlsx]

## Sheet: Table S2
Library	Length (nt)	Input_Reads	Mapping_Rate	Multiple_Alignments
RO_KO2_T1	20-51	436922	0.161	0.156
RO_KO2_T2	20-51	399555	0.161	0.155
RO_KO2_T3	20-51	4787614	0.166	0.15
RO_KO2_T4	20-51	3990679	0.164	0.151
RO_RAP_KO1_T1	20-51	8253643	0.729	0.044
RO_RAP_KO1_T2	20-51	8140014	0.73	0.044
RO_RAP_KO1_T3	20-51	9524091	0.735	0.044
RO_RAP_KO1_T4	20-51	8983390	0.732	0.044
RO_RAP_KO2_T1	20-51	1539793	0.76	0.036
RO_RAP_KO2_T2	20-51	1447787	0.76	0.036
RO_RAP_KO2_T3	20-51	5235945	0.754	0.036
RO_RAP_KO2_T4	20-51	4919303	0.753	0.036
RO_RAP_KO3_T1	20-51	8735516	0.733	0.04
RO_RAP_KO3_T2	20-51	8640851	0.733	0.04
RO_RAP_KO3_T3	20-51	230114	0.736	0.04
RO_RAP_KO3_T4	20-51	9691348	0.733	0.04
RO_RAP_WT1_T1	20-51	9425580	0.819	0.039
RO_RAP_WT1_T2	20-51	9329940	0.82	0.039
RO_RAP_WT1_T3	20-51	3634272	0.825	0.039
RO_RAP_WT1_T4	20-51	2678561	0.823	0.039
RO_RAP_WT2_T1	20-51	9389927	0.865	0.043
RO_RAP_WT2_T2	20-51	9330571	0.866	0.043
RO_RAP_WT2_T3	20-51	3847304	0.867	0.043
RO_RAP_WT2_T4	20-51	2873233	0.866	0.043
RO_RAP_WT3_T1	20-51	7040228	0.864	0.041
RO_RAP_WT3_T2	20-51	7030839	0.865	0.041
RO_RAP_WT3_T3	20-51	1221288	0.867	0.041
RO_RAP_WT3_T4	20-51	504767	0.867	0.041
RO_WT1_T1	20-51	8568455	0.39	0.051
RO_WT1_T2	20-51	8499710	0.39	0.05
RO_WT1_T3	20-51	5282085	0.401	0.05
RO_WT1_T4	20-51	4971366	0.399	0.05
RO_WT2_T1	20-51	973892	0.603	0.056
RO_WT2_T2	20-51	915550	0.604	0.056
RO_WT2_T3	20-51	9052870	0.613	0.055
RO_WT2_T4	20-51	8498721	0.61	0.056
RO_WT3_T1	20-51	7787301	0.554	0.05
RO_WT3_T2	20-51	7826769	0.554	0.05
RO_WT3_T3	20-51	5785648	0.564	0.049
RO_WT3_T4	20-51	4770198	0.561	0.049
SAL_KO1_T2	20-51	3360188	0.623	0.043
SAL_KO1_T1	20-51	3511776	0.622	0.044
SAL_KO1_T3	20-51	975474	0.632	0.043
SAL_KO1_T4	20-51	329254	0.63	0.043
SAL_KO2_T1	20-51	7887843	0.461	0.047
SAL_KO2_T2	20-51	7762342	0.46	0.047
SAL_KO2_T3	20-51	6240194	0.471	0.046
SAL_KO2_T4	20-51	5855520	0.469	0.046
SAL_KO3_T1	20-51	141624	0.556	0.044
SAL_KO3_T2	20-51	38776	0.557	0.044
SAL_KO3_T3	20-51	8361756	0.561	0.043
SAL_KO3_T4	20-51	7898366	0.557	0.043
SAL_WT1_T1	20-51	7366745	0.464	0.046
SAL_WT1_T2	20-51	7395787	0.465	0.046
SAL_WT1_T3	20-51	4801547	0.476	0.046
SAL_WT1_T4	20-51	3949727	0.472	0.046
SAL_WT2_T1	20-51	7165746	0.745	0.039
SAL_WT2_T2	20-51	7629193	0.744	0.039
SAL_WT2_T3	20-51	961778	0.747	0.039
SAL_WT2_T4	20-51	208678	0.745	0.039
SAL_WT3_T1	20-51	6961446	0.874	0.042
SAL_WT3_T2	20-51	6952007	0.875	0.042
SAL_WT3_T3	20-51	3979856	0.877	0.042
SAL_WT3_T4	20-51	2940141	0.876	0.042
