# Supplementary material for: Role of FMRP in rapid antidepressant effects and synapse regulation
Source: Mol Psychiatry. 2021 Jan 12;26(6):2350–62. doi: 10.1038/s41380-020-00977-z (PMC8440195; doi:10.1038/s41380-020-00977-z)
Supplement: Supplementary file 9 — Supplemental Table 3 [file 41380_2020_977_MOESM9_ESM.xlsx]

## Sheet: Table S3
Motif	Freq/kB (Targets)	Freq/kB (Non-Targets)	ρ (Targets)	ρ (Non-Targets)	t-test	Wilcoxon-Mann-Whitney Test	Cohen’s d
ACUK	8.036	8.483	0.455	0.477	p < 0.0001	p < 0.0001	0.144
WGGA	16.531	16.666	0.2	0.201	p = 0.222	p = 0.239	0.026
GAC	16.787	16.066	0.955	0.936	p < 0.0001	p < 0.0001	0.162
GACR	7.905	7.444	0.222	0.214	p < 0.0001	p < 0.0001	0.152
GACARG	0.875	0.773	0.024	0.022	p < 0.0001	p < 0.0001	0.115
	Freq/gene (Targets)	Freq/gene (Non-Targets)
QFM	1.17	1.074	―	―	p < 0.0001	p < 0.0001	―
