# Supplementary material for: Role of FMRP in rapid antidepressant effects and synapse regulation
Source: Mol Psychiatry. 2021 Jan 12;26(6):2350–62. doi: 10.1038/s41380-020-00977-z (PMC8440195; doi:10.1038/s41380-020-00977-z)
Supplement: Supplementary file 10 — Supplemental Table 4 [file 41380_2020_977_MOESM10_ESM.xlsx]

## Sheet: Table S4
	Downregulated				Upregulated				Oppositely regulated
	Saline/Ro	Ro+Rapa/Ro			Saline/Ro	Ro+Rapa/Ro			Saline/Ro	Ro+Rapa/Ro
Abl2	-0.434363	-0.387264		Acot7	0.308754	0.307331		Dbp	0.368873	-1.06179
Aftph	-0.262605	-0.231876		Actb	0.485217	0.404576
Arap2	-0.351744	-0.27992		Actg1	0.331121	0.203542
Arhgap5	-0.408297	-0.599668		Adprh	0.422655	0.312891
Arl4a	-0.372145	-0.667966		Aes	0.64283	0.430017
Birc2	-0.485853	-0.372749		Agpat1	0.449145	0.492469
Brk1	-0.48934	-0.638627		Aldoa	0.386551	0.516077
Cops2	-0.486176	-0.658997		Anxa7	0.400459	0.312303
Cyb5r4	-0.413549	-0.303658		Aplp1	0.426868	0.289911
Dlg1	-0.284226	-0.220253		Arhgdia	0.463436	0.436235
Epc2	-0.281934	-0.343995		Arl8a	0.568026	0.390415
Erbin	-0.298414	-0.520719		Blcap	0.336392	0.24642
Fam212b	-0.574178	-0.496885		C1ql3	0.323339	0.432342
Fat3	-0.3847	-0.377667		C2cd2l	0.51119	0.528047
Fmr1	-0.309283	-0.57273		Calm3	0.572607	0.434584
Fnta	-0.439989	-0.566148		Cbx4	0.325703	0.435241
Grin2a	-0.472664	-0.398899		Cd81	0.378516	0.369641
Hecw2	-0.408862	-0.787177		Cdh13	0.454846	0.508995
Hipk2	-0.440461	-0.600234		Cdk5r2	0.392782	0.279017
Irs1	-0.493879	-0.446565		Clu	0.514066	0.566288
Kcnh1	-0.407459	-0.433015		Cops7a	0.392759	0.328384
2018-03-08	-0.332252	-0.348614		Cplx1	0.473379	0.488132
Mdga2	-0.497823	-0.783963		Cpne4	0.465008	0.590657
Mobp	-0.795253	-0.97674		Cpne6	0.585619	0.541719
Mtmr6	-0.303817	-0.26354		Ctbp1	0.283172	0.286975
Myo9a	-0.351884	-0.316237		Ctsf	0.290717	0.263853
Noct	-0.541661	-0.452055		Cyp46a1	0.43233	0.446771
Nr3c1	-0.273528	-0.301766		Ddost	0.29122	0.397378
Ntrk3	-0.421935	-0.455448		Dpp6	0.298406	0.30089
Pkn2	-0.360622	-0.334632		Emc10	0.405392	0.430754
Pou3f3	-0.350132	-0.225108		Eno1	0.381889	0.319454
Ppp1r16b	-0.341321	-0.288288		Epn1	0.407066	0.475448
Prex2	-0.515948	-0.450163		Fads1	0.398065	0.384402
Psmc2	-0.315502	-0.478179		Fads2	0.318479	0.285917
Pum2	-0.372576	-0.439313		Fam19a2	0.538283	0.296555
Rab11fip2	-0.241753	-0.375494		Fam219a	0.351256	0.282277
Rb1cc1	-0.36528	-0.270753		Fjx1	0.484422	0.271974
Rlf	-0.487146	-0.486157		Gpr37l1	0.333059	0.280282
Rn7sk	-1.6027	-1.71925		Grina	0.401184	0.346158
Rnf19a	-0.380285	-0.349158		Gsk3a	0.501088	0.437093
Rpl12	-0.997811	-1.32326		Jph4	0.390843	0.317508
Rpl15	-0.424977	-0.569023		Jund	0.525758	0.520693
Rpl17	-0.441593	-0.670745		Lamp1	0.272765	0.253915
Rpl18a	-0.54644	-0.952064		Lancl1	0.322424	0.323845
Rpl31	-0.781551	-1.02737		Ldb1	0.316352	0.265428
Rpl37	-0.442368	-0.905968		Lmo3	0.500112	0.334367
Rpl38	-0.910965	-1.39463		Map2k1	0.401794	0.410391
Rps11	-0.472609	-0.679762		Marcks	0.399603	0.43588
Rps17	-0.577717	-0.975559		Mcrs1	0.284479	0.271549
Rps21	-0.876294	-1.31134		Med24	0.342512	0.327153
Rps23	-0.848224	-1.30906		Mfge8	0.500037	0.611336
Rps27a	-0.731067	-1.39171		Mgrn1	0.33748	0.325534
Rps3	-0.629082	-0.95079		Ncdn	0.344865	0.459426
Rps7	-0.876532	-1.12299		Ncs1	0.348659	0.465042
Rps9	-0.561761	-0.702194		Nov	0.551015	0.328505
Sacs	-0.477904	-0.400056		Nptxr	0.517144	0.463119
Scn1a	-0.317252	-0.333171		Olfm1	0.307515	0.340798
Sema7a	-0.291546	-0.301598		Olfm2	0.321426	0.270472
Setx	-0.364164	-0.338489		Paqr4	0.380566	0.31397
Slitrk4	-0.394736	-0.683279		Parp6	0.394949	0.368045
Sptbn1	-0.422311	-0.324099		Phyhip	0.429898	0.448645
Tmem178b	-0.376666	-0.48981		Plpp3	0.503348	0.527024
Tpt1	-0.351412	-0.643622		Pnkd	0.359615	0.426269
Trps1	-0.544094	-0.671986		Ppp2r1a	0.317487	0.387818
Tsc1	-0.312367	-0.236181		Ppp2r5b	0.399102	0.386794
Ttbk2	-0.392407	-0.387572		Prkaca	0.481174	0.408606
Tug1	-0.383752	-0.485768		Prkacb	0.308283	0.301617
Usf3	-0.611447	-0.680321		Prkar1b	0.333412	0.307687
Wnk1	-0.465056	-0.436615		Psap	0.298305	0.312994
X2610507B11Rik	-0.380434	-0.31218		Psd	0.312573	0.308095
X5031439G07Rik	-0.299947	-0.326872		Rab3a	0.429977	0.284181
Zbtb20	-0.742569	-0.73462		Rgs12	0.270844	0.410916
Zbtb38	-0.362913	-0.363984		Rnf187	0.333245	0.272395
Zbtb41	-0.377855	-0.402111		Rnps1	0.397431	0.346915
Zfp644	-0.381347	-0.310148		Rogdi	0.452137	0.381138
Zfp651	-0.285364	-0.279723		Rpn2	0.306785	0.456307
Zzz3	-0.413947	-0.362746		Rusc1	0.416991	0.373214
				Scamp5	0.300056	0.191401
				Scn1b	0.427973	0.308969
				Scn3b	0.382086	0.460733
				2018-09-05	0.454082	0.555874
				Sh3bp1	0.346244	0.282409
				Slc17a7	0.362953	0.248135
				Slc1a4	0.344575	0.524724
				Smap2	0.363149	0.529264
				Smarcd3	0.47802	0.485239
				Smpd1	0.327084	0.302581
				Snap47	0.300472	0.257941
				Sqle	0.263412	0.293036
				Strn4	0.253189	0.29616
				Stum	0.314686	0.268021
				Syngr1	0.266272	0.231614
				Syngr3	0.332247	0.373986
				Syt4	0.293864	0.237651
				Thra	0.465485	0.515717
				Timp2	0.510016	0.591468
				Tmem151a	0.348289	0.34905
				Tmem63b	0.290547	0.277784
				Tom1l2	0.222574	0.229387
				Trappc12	0.253776	0.262509
				Tspan5	0.342468	0.494832
				Tspan7	0.442808	0.401724
				Tuba4a	0.231129	0.291203
				Tubb5	0.353897	0.407234
				Ubb	0.282701	0.344682
				Vapa	0.393961	0.428431
				Vps26b	0.27882	0.283018
				Wbp2	0.457144	0.404834
				Wfs1	0.641086	0.647778
				Wnt7b	0.520782	0.422223
				Wsb2	0.283162	0.243849
				X2900011O08Rik	0.356283	0.284084
