# Supplementary material for: Role of FMRP in rapid antidepressant effects and synapse regulation
Source: Mol Psychiatry. 2021 Jan 12;26(6):2350–62. doi: 10.1038/s41380-020-00977-z (PMC8440195; doi:10.1038/s41380-020-00977-z)
Supplement: Supplementary file 11 — Supplemental Table 5 [file 41380_2020_977_MOESM11_ESM.xlsx]

## Sheet: Table S5
	Control/Ro							Ro+Rapa/Ro
	logFC	AveExpr	t	P.Value	adj.P.Val	B	Threshold	logFC	AveExpr	t	P.Value	adj.P.Val	B	Threshold	Transsynaptic?
Aak1	-0.0121522	9.63133	-0.113823	0.911411	0.953049	-6.37089	Non-Significant	0.0510568	9.63133	0.475817	0.643434	0.777229	-6.54411	Non-Significant	FALSE
Aamp	-0.0660452	8.29047	-0.400965	0.696058	0.832906	-6.2501	Non-Significant	-0.0814835	8.29047	-0.500142	0.626745	0.76369	-6.50357	Non-Significant	FALSE
Aar2	0.124915	6.77572	1.379	0.195055	0.402742	-5.2654	Non-Significant	0.173432	6.77572	1.96905	0.0744235	0.200711	-4.72905	Non-Significant	FALSE
Aars	0.00393931	8.66014	0.0543608	0.957614	0.976205	-6.35592	Non-Significant	0.0984259	8.66014	1.36735	0.198573	0.372133	-5.73005	Non-Significant	FALSE
Aatk	-0.141494	9.89543	-1.64787	0.127375	0.322411	-5.0956	Non-Significant	-0.0688405	9.89543	-0.796335	0.44254	0.619187	-6.33214	Non-Significant	FALSE
Abca2	-0.0749633	9.32677	-0.747358	0.470387	0.673419	-6.08747	Non-Significant	-0.0307901	9.32677	-0.30631	0.765039	0.862279	-6.61513	Non-Significant	FALSE
Abce1	0.108167	7.32384	1.16212	0.26957	0.495137	-5.59172	Non-Significant	0.076529	7.32384	0.829067	0.424541	0.606357	-6.2019	Non-Significant	FALSE
Abcf1	-0.126782	7.05459	-1.40105	0.18854	0.396629	-5.27571	Non-Significant	0.166136	7.05459	1.8861	0.0857122	0.220261	-4.893	Non-Significant	FALSE
Abcg1	0.134646	7.40086	1.67471	0.121911	0.317585	-4.96037	Non-Significant	0.041989	7.40086	0.525178	0.609792	0.75071	-6.41973	Non-Significant	FALSE
Abhd12	0.20345	9.16773	2.31656	0.0406327	0.178092	-4.07023	Non-Significant	0.131737	9.16773	1.49879	0.161827	0.328527	-5.56841	Non-Significant	FALSE
Abhd16a	0.262061	7.63121	1.72754	0.111761	0.302477	-4.91069	Non-Significant	-0.103716	7.63121	-0.682506	0.508915	0.675025	-6.34222	Non-Significant	FALSE
Abhd17a	0.14183	8.68397	0.980762	0.347609	0.568661	-5.87432	Non-Significant	-0.0676643	8.68397	-0.469511	0.647795	0.780796	-6.53948	Non-Significant	FALSE
Abhd2	0.154988	8.07617	1.08398	0.301363	0.52474	-5.73094	Non-Significant	-0.0745375	8.07617	-0.524888	0.609987	0.75071	-6.4711	Non-Significant	FALSE
Abhd3	0.132569	6.79374	0.903281	0.385565	0.600429	-5.77744	Non-Significant	0.0593152	6.79374	0.413157	0.687363	0.810907	-6.40802	Non-Significant	FALSE
Abhd8	0.151776	9.32405	1.46176	0.17154	0.380067	-5.34204	Non-Significant	0.29337	9.32405	2.81536	0.0166776	0.0836377	-3.47074	Non-Significant	FALSE
Abi1	-0.0579603	7.92816	-0.533074	0.604494	0.772714	-6.16402	Non-Significant	-0.119229	7.92816	-1.10709	0.291675	0.471682	-5.99009	Non-Significant	FALSE
Abi2	0.137565	9.09297	1.31915	0.213689	0.429624	-5.51885	Non-Significant	0.0755504	9.09297	0.724433	0.483794	0.65175	-6.38936	Non-Significant	FALSE
Abl1	-0.0977663	7.30207	-1.01447	0.331967	0.555978	-5.7511	Non-Significant	-0.140973	7.30207	-1.47867	0.167045	0.335904	-5.50349	Non-Significant	FALSE
Abl2	-0.434363	8.56378	-3.40744	0.00578114	0.0755215	-2.21153	Significant	-0.387264	8.56378	-3.07016	0.0105559	0.0635802	-3.02407	Non-Significant	FALSE
Ablim2	-0.0156612	7.48139	-0.198933	0.845913	0.916533	-6.25683	Non-Significant	0.139442	7.48139	1.79372	0.100121	0.243397	-5.07316	Non-Significant	FALSE
Abr	0.152166	10.2382	1.31316	0.215633	0.430324	-5.52567	Non-Significant	0.313748	10.2382	2.67917	0.0212945	0.0969873	-3.69965	Non-Significant	FALSE
Acat2	0.0614529	7.06028	0.467474	0.649206	0.80008	-6.11686	Non-Significant	-0.0139305	7.06028	-0.107677	0.916174	0.958404	-6.52905	Non-Significant	FALSE
Ache	0.207881	6.73482	1.09445	0.296942	0.519746	-5.58429	Non-Significant	0.10256	6.73482	0.55042	0.592938	0.742426	-6.32466	Non-Significant	FALSE
Acot7	0.308754	8.106	3.13557	0.00938869	0.0934681	-2.64757	Significant	0.307331	8.106	3.15596	0.00905217	0.059416	-2.83734	Non-Significant	FALSE
Acp1	-0.418939	7.02277	-2.25321	0.045433	0.18661	-4.07741	Non-Significant	-0.731741	7.02277	-3.97579	0.00213779	0.0285377	-1.36838	Significant	FALSE
Acp2	0.23561	6.79167	2.23287	0.0470866	0.190019	-4.05608	Non-Significant	0.0301902	6.79167	0.290721	0.776626	0.868157	-6.44883	Non-Significant	FALSE
Acsbg1	0.0290777	8.75295	0.277452	0.786534	0.88316	-6.32136	Non-Significant	0.153145	8.75295	1.46876	0.169667	0.338576	-5.60276	Non-Significant	FALSE
Acsl3	-0.181518	9.00875	-1.84314	0.0921584	0.270614	-4.8096	Non-Significant	-0.109936	9.00875	-1.11848	0.286989	0.46772	-6.03037	Non-Significant	FALSE
Acsl5	-0.079141	8.40585	-0.734346	0.477968	0.677965	-6.06391	Non-Significant	-0.0155996	8.40585	-0.14637	0.886254	0.943694	-6.63251	Non-Significant	FALSE
Actb	0.485217	10.8146	5.76693	0.000121015	0.0230948	1.51125	Significant	0.404576	10.8146	4.77222	0.000564642	0.0168012	-0.0953026	Significant	FALSE
Actg1	0.331121	10.2481	4.44143	0.000971753	0.0361952	-0.492113	Significant	0.203542	10.2481	2.71532	0.0199577	0.0940964	-3.63925	Non-Significant	FALSE
Actn4	0.0871074	7.00751	0.582182	0.572082	0.74979	-6.04785	Non-Significant	-0.0137848	7.00751	-0.0937439	0.926984	0.964063	-6.52417	Non-Significant	FALSE
Actr1a	0.19487	8.41303	2.2865	0.0428462	0.182624	-4.08757	Non-Significant	0.246693	8.41303	2.92096	0.0137966	0.075731	-3.26365	Non-Significant	FALSE
Actr1b	0.212247	9.30541	2.15188	0.054258	0.202654	-4.33612	Non-Significant	0.177667	9.30541	1.7973	0.0995247	0.24296	-5.14598	Non-Significant	FALSE
Actr3	-0.192118	9.0195	-1.79331	0.10019	0.283027	-4.88416	Non-Significant	-0.353498	9.0195	-3.30593	0.00692518	0.0518034	-2.61415	Non-Significant	FALSE
Actr3b	0.01579	8.50566	0.122242	0.904893	0.950114	-6.34827	Non-Significant	-0.297245	8.50566	-2.30915	0.0411684	0.142074	-4.32489	Non-Significant	FALSE
Actr8	-0.124148	7.039	-0.999058	0.339054	0.562899	-5.72851	Non-Significant	-0.0439366	7.039	-0.361926	0.724205	0.834518	-6.47137	Non-Significant	FALSE
Acvr1b	0.00836045	8.81782	0.120198	0.906475	0.950114	-6.36078	Non-Significant	-0.0920845	8.81782	-1.32821	0.210778	0.386884	-5.786	Non-Significant	FALSE
Acvr2a	0.168363	7.22846	1.42115	0.182759	0.389673	-5.27394	Non-Significant	0.133226	7.22846	1.1357	0.280014	0.460934	-5.89318	Non-Significant	FALSE
Adam15	0.270028	6.82994	2.23148	0.0472018	0.190019	-4.05061	Non-Significant	0.319083	6.82994	2.69877	0.0205589	0.0954884	-3.5275	Non-Significant	FALSE
Adap1	0.174927	9.18748	2.366	0.0372298	0.170843	-3.98946	Non-Significant	0.146094	9.18748	1.97377	0.0738254	0.199434	-4.87761	Non-Significant	FALSE
Adar	-0.11155	8.65752	-0.723605	0.484282	0.684023	-6.08465	Non-Significant	0.214838	8.65752	1.40645	0.186972	0.357396	-5.68063	Non-Significant	FALSE
Adarb1	-0.0385924	9.38364	-0.441208	0.667535	0.811466	-6.27416	Non-Significant	-0.0266809	9.38364	-0.304261	0.766558	0.862539	-6.6159	Non-Significant	FALSE
Adcy2	0.0157081	9.08824	0.221935	0.828396	0.909571	-6.34679	Non-Significant	0.0851127	9.08824	1.20251	0.254198	0.434424	-5.93592	Non-Significant	FALSE
Adcy3	0.0164252	7.85324	0.161624	0.874507	0.932668	-6.28937	Non-Significant	0.282625	7.85324	2.82861	0.0162855	0.0825996	-3.40346	Non-Significant	FALSE
Adcy5	-0.190648	10.0412	-1.70545	0.115908	0.308551	-5.01307	Non-Significant	-0.126154	10.0412	-1.12018	0.286294	0.467213	-6.02344	Non-Significant	FALSE
Adcy8	0.111843	6.95317	0.699999	0.49834	0.693636	-5.95901	Non-Significant	0.0817288	6.95317	0.52215	0.61183	0.751597	-6.37522	Non-Significant	FALSE
Add1	0.0100087	9.59409	0.137268	0.893278	0.942182	-6.36741	Non-Significant	0.0956966	9.59409	1.30575	0.218058	0.3943	-5.81418	Non-Significant	FALSE
Add3	0.18116	7.68897	2.01394	0.0689069	0.232996	-4.48487	Non-Significant	0.129481	7.68897	1.45034	0.174633	0.345653	-5.56479	Non-Significant	FALSE
Adgra1	0.139371	7.31691	0.894662	0.38996	0.602604	-5.84096	Non-Significant	0.404193	7.31691	2.63608	0.0230038	0.101212	-3.68549	Non-Significant	FALSE
Adgrb1	0.114092	9.68365	1.28016	0.226603	0.444899	-5.5686	Non-Significant	0.308843	9.68365	3.43949	0.0054616	0.0462693	-2.37424	Non-Significant	FALSE
Adgrb2	-0.112783	10.3154	-0.912694	0.380804	0.597069	-5.94724	Non-Significant	0.0533869	10.3154	0.427476	0.67721	0.802464	-6.5559	Non-Significant	FALSE
Adgrl1	-0.163518	10.8514	-1.3054	0.218172	0.432914	-5.51971	Non-Significant	-0.117608	10.8514	-0.929667	0.372325	0.557925	-6.1922	Non-Significant	FALSE
Adgrl2	-0.128943	8.04749	-1.03149	0.324267	0.548917	-5.78491	Non-Significant	-0.221721	8.04749	-1.79084	0.100604	0.243817	-5.11532	Non-Significant	FALSE
Adgrl3	-0.151563	9.4618	-1.76019	0.105874	0.2908	-4.9363	Non-Significant	-0.139656	9.4618	-1.61714	0.133896	0.28994	-5.40939	Non-Significant	FALSE
Adh5	-0.0739168	6.84564	-0.444733	0.665062	0.80993	-6.10252	Non-Significant	-0.15575	6.84564	-0.958749	0.358108	0.54235	-6.04565	Non-Significant	FALSE
Adipor1	0.0727203	7.20646	0.764635	0.46044	0.666327	-5.94737	Non-Significant	0.0541841	7.20646	0.576377	0.575864	0.731924	-6.37238	Non-Significant	FALSE
Adipor2	-0.0164029	7.35779	-0.196539	0.847742	0.916533	-6.25081	Non-Significant	-0.0633474	7.35779	-0.76544	0.45998	0.633981	-6.26427	Non-Significant	FALSE
Adora2a	0.266264	7.11015	1.93116	0.0793971	0.249268	-4.54736	Non-Significant	0.334455	7.11015	2.45953	0.0315315	0.122407	-3.96187	Non-Significant	TRUE
Adprh	0.422655	6.61899	3.85824	0.00261929	0.0518493	-1.35504	Significant	0.312891	6.61899	2.91309	0.0139931	0.0763207	-3.13056	Non-Significant	FALSE
Adra2c	-0.140135	7.84814	-1.39693	0.189742	0.396946	-5.36177	Non-Significant	-0.0341726	7.84814	-0.345044	0.736513	0.842538	-6.54675	Non-Significant	FALSE
Aes	0.64283	8.56806	5.03766	0.000369249	0.0309016	0.449722	Significant	0.430017	8.56806	3.37962	0.00607402	0.0488475	-2.45731	Non-Significant	FALSE
Aff3	-0.20151	7.21701	-1.53801	0.152058	0.355954	-5.12236	Non-Significant	0.156771	7.21701	1.22511	0.245901	0.425402	-5.80514	Non-Significant	FALSE
Aff4	-0.186452	9.52213	-1.6943	0.118055	0.31068	-5.03113	Non-Significant	-0.091066	9.52213	-0.824132	0.427223	0.609213	-6.31273	Non-Significant	FALSE
Aftph	-0.262605	9.00365	-3.27633	0.00730046	0.0844306	-2.44468	Significant	-0.231876	9.00365	-2.89995	0.0143271	0.0771991	-3.32688	Non-Significant	FALSE
Agap1	-0.147584	8.64842	-1.3061	0.217944	0.432914	-5.52259	Non-Significant	-0.0637655	8.64842	-0.568699	0.580887	0.73482	-6.48829	Non-Significant	FALSE
Agap2	-0.0647512	11.5071	-0.748063	0.469979	0.673419	-6.04613	Non-Significant	0.0623088	11.5071	0.710721	0.491925	0.658749	-6.34832	Non-Significant	FALSE
Agap3	0.0876956	8.59407	1.01249	0.332872	0.557144	-5.82805	Non-Significant	0.400905	8.59407	4.66919	0.000667595	0.0178782	-0.265816	Significant	FALSE
Aggf1	-0.253134	7.94421	-3.32257	0.00672284	0.0810981	-2.3255	Significant	-0.0369891	7.94421	-0.493448	0.631316	0.767437	-6.48832	Non-Significant	FALSE
Agl	-0.234324	6.92779	-2.02352	0.0677802	0.23154	-4.41108	Non-Significant	-0.347888	6.92779	-3.07211	0.0105191	0.0635802	-2.91925	Non-Significant	FALSE
Ago1	-0.0523108	7.31641	-0.393985	0.701057	0.836156	-6.18505	Non-Significant	-0.0620283	7.31641	-0.47203	0.646051	0.779335	-6.44823	Non-Significant	FALSE
Agpat1	0.449145	7.31549	4.39334	0.00105285	0.0361952	-0.524291	Significant	0.492469	7.31549	4.85788	0.000491787	0.0164626	0.0993295	Significant	FALSE
Agtpbp1	-0.13041	9.73574	-1.58101	0.141937	0.34121	-5.18825	Non-Significant	0.02516	9.73574	0.302982	0.767508	0.863245	-6.61449	Non-Significant	FALSE
Ahnak	-0.278719	8.4337	-1.94657	0.0773385	0.246581	-4.63236	Non-Significant	-0.164389	8.4337	-1.16297	0.269241	0.450079	-5.96759	Non-Significant	FALSE
AI593442	0.241748	8.00029	2.11403	0.0579538	0.210274	-4.34825	Non-Significant	-0.191504	8.00029	-1.67583	0.121686	0.274537	-5.27206	Non-Significant	FALSE
AI837181	0.189295	6.96667	1.02743	0.326092	0.550927	-5.69388	Non-Significant	-0.0916247	6.96667	-0.502475	0.625155	0.762702	-6.38739	Non-Significant	FALSE
Ajap1	-0.138747	7.72166	-1.40419	0.187625	0.395016	-5.34849	Non-Significant	-0.126295	7.72166	-1.28949	0.223456	0.399494	-5.77345	Non-Significant	FALSE
Ak1	0.238438	8.04281	1.70647	0.115715	0.308551	-4.95704	Non-Significant	0.0847558	8.04281	0.611611	0.553119	0.714844	-6.41773	Non-Significant	FALSE
Ak5	0.40264	6.98877	1.87426	0.0874459	0.26224	-4.61779	Non-Significant	0.291127	6.98877	1.37349	0.19671	0.369937	-5.58001	Non-Significant	FALSE
Akap11	-0.201392	10.3927	-1.82997	0.0942228	0.273709	-4.82529	Non-Significant	-0.35286	10.3927	-3.1905	0.00850982	0.0574038	-2.80702	Non-Significant	FALSE
Akap6	-0.149541	10.1574	-1.52341	0.155634	0.359737	-5.26158	Non-Significant	-0.0879155	10.1574	-0.8885	0.393123	0.579892	-6.24919	Non-Significant	FALSE
Akirin1	-0.114121	6.90457	-0.957966	0.358486	0.579918	-5.75388	Non-Significant	-0.175223	6.90457	-1.50696	0.159747	0.325148	-5.42741	Non-Significant	FALSE
Akr1a1	0.325316	8.1053	3.20797	0.00824807	0.0905259	-2.52665	Significant	0.0392738	8.1053	0.389355	0.704382	0.823351	-6.53519	Non-Significant	FALSE
Akt1	0.193183	8.40687	2.38154	0.0362187	0.170339	-3.93691	Non-Significant	0.0214114	8.40687	0.265481	0.795506	0.879953	-6.59951	Non-Significant	FALSE
Akt2	-0.139785	8.38497	-1.52146	0.156116	0.360317	-5.23012	Non-Significant	0.0900363	8.38497	0.99423	0.341296	0.525282	-6.13552	Non-Significant	FALSE
Akt3	-0.0687423	8.78581	-0.831347	0.423305	0.635372	-6.01374	Non-Significant	-0.193465	8.78581	-2.34864	0.0383924	0.13564	-4.27064	Non-Significant	FALSE
Aktip	-0.273686	8.12778	-2.38204	0.0361862	0.170339	-3.92781	Non-Significant	-0.377463	8.12778	-3.31685	0.00679167	0.0509471	-2.56559	Non-Significant	FALSE
Alcam	0.103035	8.78971	1.44545	0.175975	0.38217	-5.35311	Non-Significant	0.167478	8.78971	2.35838	0.0377357	0.134921	-4.24984	Non-Significant	FALSE
Aldoa	0.386551	11.0676	4.81279	0.000528811	0.0339808	0.101923	Significant	0.516077	11.0676	6.34492	5.26978e-05	0.0058802	2.27322	Significant	FALSE
Aldoc	0.222242	10.4785	2.69696	0.0206257	0.129661	-3.43154	Non-Significant	0.248944	10.4785	2.99411	0.0120988	0.070312	-3.14768	Non-Significant	FALSE
Alg2	0.145718	7.29554	1.08416	0.301284	0.52474	-5.67561	Non-Significant	-0.0742862	7.29554	-0.55584	0.589351	0.74063	-6.39436	Non-Significant	FALSE
Alkbh5	0.0515571	8.03374	0.577303	0.57526	0.751853	-6.14265	Non-Significant	-0.00625004	8.03374	-0.0707196	0.944879	0.973063	-6.61407	Non-Significant	FALSE
Ambra1	-0.0728354	7.49957	-0.80228	0.439235	0.647013	-5.95526	Non-Significant	-0.022514	7.49957	-0.250327	0.806908	0.888528	-6.5503	Non-Significant	FALSE
Amer3	-0.186708	6.82967	-1.96557	0.074869	0.243247	-4.47647	Non-Significant	-0.130367	6.82967	-1.41737	0.183834	0.354179	-5.53589	Non-Significant	FALSE
Amfr	0.164965	9.20028	2.34165	0.0388701	0.175946	-4.02944	Non-Significant	0.156249	9.20028	2.21496	0.0485902	0.157599	-4.49181	Non-Significant	FALSE
Amotl1	-0.173102	6.93851	-1.17549	0.264403	0.487652	-5.52883	Non-Significant	0.0296395	6.93851	0.207811	0.839141	0.909438	-6.50605	Non-Significant	FALSE
Amph	0.0758013	9.22716	0.948805	0.362925	0.582595	-5.91613	Non-Significant	0.154741	9.22716	1.93323	0.0791179	0.209888	-4.94028	Non-Significant	FALSE
Amz2	-0.0461473	6.79007	-0.472448	0.645762	0.799033	-6.07255	Non-Significant	0.0112404	6.79007	0.118709	0.907628	0.953935	-6.49937	Non-Significant	FALSE
Anapc1	-0.104076	8.31968	-0.89564	0.38946	0.602369	-5.9268	Non-Significant	-0.041637	8.31968	-0.362798	0.723572	0.834148	-6.56856	Non-Significant	FALSE
Anapc2	0.114119	6.74094	0.950066	0.362312	0.582396	-5.73557	Non-Significant	-0.102075	6.74094	-0.861916	0.406974	0.591232	-6.10783	Non-Significant	TRUE
Anapc5	0.083736	8.78722	1.11333	0.289103	0.512048	-5.74328	Non-Significant	0.122097	8.78722	1.62957	0.131223	0.287004	-5.38481	Non-Significant	FALSE
Ank	0.231047	8.26922	2.34	0.0389835	0.17605	-3.99105	Non-Significant	0.297248	8.26922	3.04494	0.0110443	0.0657258	-3.03863	Non-Significant	FALSE
Ankib1	-0.137769	8.0557	-1.62034	0.133204	0.329687	-5.07933	Non-Significant	-0.113771	8.0557	-1.35475	0.202436	0.376737	-5.71284	Non-Significant	FALSE
Ankle2	0.0456643	6.95826	0.519859	0.613374	0.777386	-6.06802	Non-Significant	0.136201	6.95826	1.58816	0.140313	0.29941	-5.31043	Non-Significant	FALSE
Ankmy2	0.229118	6.70023	2.45394	0.0318469	0.159712	-3.68532	Non-Significant	0.170613	6.70023	1.87104	0.0879237	0.224675	-4.86434	Non-Significant	FALSE
Ankrd11	-0.160077	8.44457	-1.22205	0.247012	0.467732	-5.60665	Non-Significant	-0.0600432	8.44457	-0.463791	0.651763	0.783268	-6.53428	Non-Significant	FALSE
Ankrd12	-0.280699	8.45484	-2.01897	0.0683129	0.232309	-4.53034	Non-Significant	-0.52476	8.45484	-3.79501	0.00292346	0.0340908	-1.74842	Significant	FALSE
Ankrd13c	-0.0292514	8.09488	-0.282649	0.782648	0.882126	-6.27748	Non-Significant	-0.0383646	8.09488	-0.375013	0.714719	0.828713	-6.54671	Non-Significant	FALSE
Ankrd17	-0.23786	8.95268	-2.36873	0.0370504	0.170529	-3.98338	Non-Significant	-0.186752	8.95268	-1.86543	0.0887604	0.226166	-5.04621	Non-Significant	FALSE
Ankrd33b	-0.0394983	8.62101	-0.318028	0.756368	0.870875	-6.30411	Non-Significant	-0.00766262	8.62101	-0.0621399	0.951557	0.974467	-6.65357	Non-Significant	FALSE
Ankrd40	0.0138768	7.87918	0.167765	0.869787	0.929978	-6.29391	Non-Significant	-0.0072707	7.87918	-0.0888105	0.930815	0.966921	-6.6052	Non-Significant	FALSE
Ankrd50	-0.35818	8.84438	-2.91488	0.0139481	0.111252	-3.06065	Non-Significant	-0.052829	8.84438	-0.432829	0.673431	0.799559	-6.56533	Non-Significant	FALSE
Ankrd6	0.0696653	7.63712	0.840631	0.418299	0.631762	-5.92179	Non-Significant	0.460988	7.63712	5.67495	0.000138721	0.00952548	1.32815	Significant	FALSE
Ankrd63	0.0120241	6.88635	0.0830404	0.935298	0.965916	-6.18416	Non-Significant	0.320773	6.88635	2.29074	0.0425272	0.144162	-4.22885	Non-Significant	FALSE
Anks1b	0.0689721	9.04441	0.805194	0.43762	0.647013	-6.03907	Non-Significant	0.0603176	9.04441	0.704552	0.49561	0.661966	-6.40403	Non-Significant	FALSE
Ano3	-0.180165	8.85622	-2.14782	0.0546431	0.203463	-4.33979	Non-Significant	-0.304401	8.85622	-3.64152	0.00382358	0.0384946	-2.0243	Significant	FALSE
Anxa6	0.141909	7.87499	1.68986	0.11892	0.311916	-4.97061	Non-Significant	0.259554	7.87499	3.13411	0.00941323	0.060523	-2.86888	Non-Significant	FALSE
Anxa7	0.400459	6.80732	4.15837	0.00156428	0.0414767	-0.881326	Significant	0.312303	6.80732	3.30339	0.00695653	0.051893	-2.4763	Non-Significant	FALSE
Ap1ar	-0.000785702	7.97511	-0.00591139	0.995388	0.99725	-6.31374	Non-Significant	-0.0732117	7.97511	-0.556221	0.589099	0.74063	-6.45061	Non-Significant	FALSE
Ap1b1	0.208283	8.65899	2.18105	0.0515626	0.19713	-4.27395	Non-Significant	0.135655	8.65899	1.42691	0.181131	0.35201	-5.65038	Non-Significant	FALSE
Ap1s1	0.145528	7.37118	1.00212	0.337637	0.562308	-5.76657	Non-Significant	-0.0537757	7.37118	-0.371848	0.717009	0.830039	-6.49207	Non-Significant	FALSE
Ap2a1	0.230884	8.25881	2.06613	0.0629735	0.221316	-4.42868	Non-Significant	0.219231	8.25881	1.98209	0.0727806	0.198479	-4.82901	Non-Significant	FALSE
Ap2a2	0.145018	9.43811	1.31966	0.213525	0.429616	-5.52011	Non-Significant	0.308545	9.43811	2.79386	0.017334	0.0861233	-3.50773	Non-Significant	FALSE
Ap2b1	0.0885468	9.4982	0.853804	0.411265	0.625489	-6.00239	Non-Significant	0.174391	9.4982	1.67383	0.122085	0.274973	-5.32564	Non-Significant	FALSE
Ap2m1	0.240125	9.7133	3.24432	0.00772952	0.0877104	-2.50159	Significant	0.103161	9.7133	1.38911	0.192045	0.363974	-5.71071	Non-Significant	FALSE
Ap2s1	0.110525	7.56355	0.715972	0.488801	0.687144	-6.03111	Non-Significant	-0.169791	7.56355	-1.10002	0.294612	0.474426	-5.9717	Non-Significant	FALSE
Ap3b2	0.106767	8.02353	1.39626	0.189938	0.396946	-5.3677	Non-Significant	0.192387	8.02353	2.54997	0.0268348	0.111216	-3.88869	Non-Significant	FALSE
Ap3m2	0.0393825	8.71788	0.296774	0.77212	0.877275	-6.31808	Non-Significant	-0.0941685	8.71788	-0.712535	0.490844	0.65841	-6.39373	Non-Significant	FALSE
Apba2	0.245068	8.78445	2.86406	0.015281	0.11399	-3.14118	Non-Significant	0.358332	8.78445	4.20105	0.00145498	0.0240521	-1.05078	Significant	TRUE
Apbb1	0.205936	10.2934	2.37754	0.0364762	0.170477	-3.96801	Non-Significant	0.209698	10.2934	2.4018	0.0349394	0.128525	-4.17304	Non-Significant	FALSE
Apbb2	0.0649643	7.20285	0.522779	0.611406	0.775849	-6.10486	Non-Significant	0.0451508	7.20285	0.367753	0.719975	0.832282	-6.47617	Non-Significant	FALSE
Apc	-0.535098	10.5994	-2.8548	0.0155373	0.114942	-3.15996	Non-Significant	-0.547052	10.5994	-2.89644	0.0144179	0.0774278	-3.31593	Non-Significant	FALSE
Aplp1	0.426868	10.5278	5.24526	0.000266726	0.0274728	0.756456	Significant	0.289911	10.5278	3.54126	0.00456171	0.0425654	-2.18701	Non-Significant	FALSE
Apmap	0.0506245	7.19684	0.275225	0.788201	0.884291	-6.21787	Non-Significant	-0.236971	7.19684	-1.29876	0.220365	0.396865	-5.71754	Non-Significant	FALSE
Apod	0.233605	7.1457	1.88552	0.0857957	0.25874	-4.62242	Non-Significant	0.209711	7.1457	1.71188	0.114687	0.264131	-5.1463	Non-Significant	FALSE
Apoe	0.162603	11.1817	1.06145	0.311042	0.533335	-5.77776	Non-Significant	0.0336058	11.1817	0.217858	0.831494	0.905105	-6.60296	Non-Significant	FALSE
Ar	-0.33883	6.90692	-3.03224	0.0112989	0.102571	-2.76302	Non-Significant	-0.39088	6.90692	-3.59084	0.00417999	0.0405581	-2.01732	Significant	FALSE
Araf	-0.175142	8.05835	-1.18117	0.262233	0.484651	-5.63067	Non-Significant	-0.30385	8.05835	-2.06677	0.0629044	0.182117	-4.69276	Non-Significant	FALSE
Arap2	-0.351744	9.12037	-3.8289	0.00275612	0.0526125	-1.50479	Significant	-0.27992	9.12037	-3.05057	0.0109334	0.0652748	-3.06358	Non-Significant	FALSE
Arc	-0.541708	9.00605	-2.51074	0.0287815	0.150594	-3.74657	Non-Significant	-0.0566967	9.00605	-0.26401	0.796611	0.880811	-6.62813	Non-Significant	FALSE
Arcn1	-0.0624208	7.38448	-0.780611	0.451362	0.659077	-5.96411	Non-Significant	-0.111741	7.38448	-1.40882	0.186287	0.357178	-5.59937	Non-Significant	FALSE
Arel1	-0.102518	10.0486	-1.32689	0.211202	0.426063	-5.51209	Non-Significant	-0.0869018	10.0486	-1.11718	0.28752	0.467787	-6.02668	Non-Significant	FALSE
Arf1	0.280123	8.72243	3.03432	0.0112568	0.102536	-2.85032	Non-Significant	0.149286	8.72243	1.62214	0.132814	0.288933	-5.38947	Non-Significant	TRUE
Arf2	-0.0809828	6.83965	-0.664846	0.519726	0.711204	-5.97899	Non-Significant	-0.183434	6.83965	-1.53958	0.151676	0.314631	-5.37281	Non-Significant	FALSE
Arf3	0.144192	10.6	2.12623	0.056738	0.208349	-4.36719	Non-Significant	0.0157461	10.6	0.230801	0.821669	0.89851	-6.61973	Non-Significant	FALSE
Arf6	0.103036	7.27297	1.05207	0.315137	0.538225	-5.70417	Non-Significant	-0.00321705	7.27297	-0.0331201	0.974167	0.989689	-6.55483	Non-Significant	FALSE
Arfgap2	0.0148952	6.90371	0.152268	0.881709	0.937735	-6.20053	Non-Significant	-0.125133	6.90371	-1.3032	0.218899	0.395554	-5.67818	Non-Significant	FALSE
Arfgef1	-0.236578	8.81642	-1.65243	0.126431	0.321796	-5.0816	Non-Significant	-0.316168	8.81642	-2.21831	0.0483052	0.157349	-4.48791	Non-Significant	FALSE
Arfgef2	0.00252215	7.7081	0.0229779	0.982076	0.989093	-6.29975	Non-Significant	0.00762455	7.7081	0.0700794	0.945377	0.973063	-6.5965	Non-Significant	FALSE
Arfgef3	-0.299006	8.88724	-2.65618	0.0221902	0.133016	-3.50274	Non-Significant	-0.203795	8.88724	-1.81875	0.0960138	0.238964	-5.11636	Non-Significant	FALSE
Arfip2	0.066309	7.42731	0.77412	0.455036	0.661916	-5.96975	Non-Significant	-0.0246454	7.42731	-0.289343	0.777653	0.868817	-6.52756	Non-Significant	FALSE
Arhgap10	-0.0818587	6.76836	-0.776751	0.453545	0.66092	-5.8859	Non-Significant	-0.154049	6.76836	-1.49837	0.161932	0.328527	-5.41779	Non-Significant	FALSE
Arhgap12	-0.253806	7.00341	-2.20345	0.04958	0.19584	-4.13942	Non-Significant	-0.316203	7.00341	-2.8072	0.0169238	0.0847137	-3.38774	Non-Significant	FALSE
Arhgap20	-0.327263	8.44999	-2.77814	0.0178302	0.124205	-3.28186	Non-Significant	-0.268281	8.44999	-2.30507	0.041466	0.142367	-4.33471	Non-Significant	FALSE
Arhgap21	-0.224491	8.86449	-1.60386	0.136805	0.333968	-5.14834	Non-Significant	-0.118365	8.86449	-0.849587	0.413508	0.595804	-6.2902	Non-Significant	FALSE
Arhgap23	-0.170109	7.96573	-1.53887	0.151848	0.355954	-5.18369	Non-Significant	-0.0420037	7.96573	-0.385474	0.707173	0.824533	-6.53782	Non-Significant	FALSE
Arhgap32	-0.150183	10.7204	-1.41093	0.18568	0.393085	-5.39339	Non-Significant	-0.192114	10.7204	-1.79093	0.100589	0.243817	-5.13662	Non-Significant	FALSE
Arhgap35	-0.278779	10.3425	-2.5331	0.0276552	0.147531	-3.71077	Non-Significant	-0.158014	10.3425	-1.42205	0.182504	0.353259	-5.6587	Non-Significant	FALSE
Arhgap39	-0.166365	7.02161	-1.38709	0.192642	0.400851	-5.29264	Non-Significant	0.0758026	7.02161	0.650793	0.528425	0.693181	-6.31509	Non-Significant	FALSE
Arhgap44	0.241229	8.70538	2.74586	0.0188936	0.126343	-3.33748	Non-Significant	0.414621	8.70538	4.74216	0.00059283	0.0170533	-0.148586	Significant	FALSE
Arhgap5	-0.408297	8.75272	-3.6621	0.00368797	0.058824	-1.78336	Significant	-0.599668	8.75272	-5.40398	0.000208867	0.0114761	0.887396	Significant	FALSE
Arhgdia	0.463436	7.91648	4.51136	0.000865318	0.0361952	-0.356522	Significant	0.436235	7.91648	4.29304	0.00124563	0.0232462	-0.863775	Significant	FALSE
Arhgdig	0.216672	7.1199	1.03003	0.324926	0.549685	-5.71367	Non-Significant	-0.177971	7.1199	-0.851137	0.412683	0.595305	-6.16563	Non-Significant	FALSE
Arhgef10	-0.188067	6.85311	-1.5967	0.138395	0.336154	-5.01258	Non-Significant	-0.238454	6.85311	-2.08031	0.0614469	0.178476	-4.58192	Non-Significant	FALSE
Arhgef10l	-0.228126	7.84523	-2.05405	0.0643026	0.224067	-4.43589	Non-Significant	-0.341762	7.84523	-3.09562	0.0100851	0.0623741	-2.93497	Non-Significant	FALSE
Arhgef11	-0.029303	7.981	-0.282697	0.782612	0.882126	-6.26722	Non-Significant	0.239372	7.981	2.34911	0.0383602	0.13564	-4.22762	Non-Significant	FALSE
Arhgef12	-0.122181	9.84578	-1.04835	0.316772	0.540328	-5.82386	Non-Significant	-0.00457598	9.84578	-0.0389875	0.969593	0.985416	-6.66191	Non-Significant	FALSE
Arhgef17	-0.0373246	8.73268	-0.389061	0.704593	0.839368	-6.28371	Non-Significant	0.0250659	8.73268	0.262736	0.797568	0.881505	-6.62314	Non-Significant	FALSE
Arhgef2	0.0776569	8.08106	0.712567	0.490825	0.689157	-6.05332	Non-Significant	0.177332	8.08106	1.64962	0.127011	0.281568	-5.31848	Non-Significant	FALSE
Arhgef25	0.300345	8.03478	2.97	0.012634	0.107069	-2.92838	Non-Significant	0.226781	8.03478	2.26489	0.0445088	0.148925	-4.36491	Non-Significant	FALSE
Arhgef28	-0.0208839	7.03464	-0.192002	0.851209	0.918798	-6.19747	Non-Significant	0.187048	7.03464	1.76154	0.105638	0.251817	-5.0732	Non-Significant	FALSE
Arhgef3	0.0109113	7.99319	0.124063	0.903484	0.94958	-6.30589	Non-Significant	-0.0366251	7.99319	-0.420866	0.681888	0.806936	-6.52095	Non-Significant	FALSE
Arhgef4	-0.0557867	9.70416	-0.741284	0.473916	0.675449	-6.09418	Non-Significant	-0.0403358	9.70416	-0.533406	0.604271	0.747454	-6.51418	Non-Significant	FALSE
Arhgef9	0.162061	9.489	2.30578	0.0414141	0.179461	-4.08969	Non-Significant	0.082734	9.489	1.17363	0.265117	0.444851	-5.96832	Non-Significant	FALSE
Arid1a	0.00548272	7.77238	0.0329723	0.974282	0.985692	-6.30227	Non-Significant	0.0454214	7.77238	0.276069	0.787569	0.874786	-6.56307	Non-Significant	FALSE
Arid1b	-0.207221	7.79319	-1.63816	0.129403	0.324781	-5.04227	Non-Significant	-0.0832176	7.79319	-0.666333	0.518811	0.683748	-6.37466	Non-Significant	TRUE
Arid2	-0.318206	7.12524	-2.16205	0.0533035	0.200769	-4.21403	Non-Significant	-0.220333	7.12524	-1.53337	0.153185	0.315637	-5.42325	Non-Significant	FALSE
Arih2	-0.102057	7.14653	-1.10991	0.290512	0.513674	-5.63653	Non-Significant	-0.148585	7.14653	-1.64195	0.128609	0.283468	-5.26768	Non-Significant	FALSE
Arl1	-0.198904	7.36816	-1.36605	0.198967	0.407677	-5.38317	Non-Significant	-0.565247	7.36816	-3.90278	0.00242482	0.0306406	-1.51205	Significant	FALSE
Arl2bp	-0.0266421	7.68599	-0.261674	0.798366	0.891587	-6.26467	Non-Significant	-0.0886562	7.68599	-0.876549	0.399309	0.583706	-6.20029	Non-Significant	FALSE
Arl4a	-0.372145	6.80095	-3.82597	0.0027702	0.0526125	-1.43438	Significant	-0.667966	6.80095	-6.93816	2.35166e-05	0.00393609	3.07615	Significant	FALSE
Arl4c	0.158597	7.07081	1.71119	0.114819	0.308101	-4.87073	Non-Significant	0.093931	7.07081	1.02826	0.32572	0.507433	-5.9913	Non-Significant	FALSE
Arl6ip1	-0.0149521	9.05176	-0.10238	0.920281	0.955922	-6.36789	Non-Significant	-0.182601	9.05176	-1.25178	0.236393	0.413765	-5.88069	Non-Significant	FALSE
Arl6ip5	0.0777974	6.87372	0.620367	0.547545	0.733162	-6.0084	Non-Significant	-0.072957	6.87372	-0.592819	0.565187	0.722583	-6.32908	Non-Significant	FALSE
Arl8a	0.568026	7.51705	5.73429	0.000127005	0.0230948	1.46005	Significant	0.390415	7.51705	3.95375	0.00222053	0.0291499	-1.40691	Significant	FALSE
Armcx1	-0.130848	7.17663	-1.05857	0.312292	0.534388	-5.69891	Non-Significant	-0.277297	7.17663	-2.27436	0.043773	0.147267	-4.30271	Non-Significant	FALSE
Armcx2	0.232537	7.77211	2.61943	0.0236996	0.136196	-3.50833	Non-Significant	0.344598	7.77211	3.93292	0.00230174	0.0300686	-1.47125	Significant	FALSE
Armcx3	-0.0446793	7.56882	-0.490571	0.633286	0.79146	-6.16894	Non-Significant	-0.151318	7.56882	-1.66935	0.122985	0.275397	-5.26228	Non-Significant	FALSE
Arnt2	0.0328767	9.1571	0.378779	0.711999	0.842338	-6.29841	Non-Significant	-0.010037	9.1571	-0.115591	0.910042	0.955347	-6.65778	Non-Significant	FALSE
Arpc1a	0.0945005	8.22467	1.12539	0.284175	0.506445	-5.69248	Non-Significant	0.110202	8.22467	1.32757	0.210982	0.386993	-5.7515	Non-Significant	FALSE
Arpc2	0.0469361	8.00867	0.43454	0.672225	0.815686	-6.21666	Non-Significant	-0.0639413	8.00867	-0.597423	0.562217	0.721392	-6.42701	Non-Significant	FALSE
Arpc3	-0.0872457	7.61455	-0.497462	0.628573	0.788809	-6.16969	Non-Significant	-0.206544	7.61455	-1.18267	0.261658	0.441538	-5.88916	Non-Significant	FALSE
Arpc4	0.330414	7.79029	2.51605	0.0285102	0.150001	-3.68264	Non-Significant	0.227283	7.79029	1.74483	0.108608	0.25663	-5.16192	Non-Significant	FALSE
Arpc5l	-0.378007	7.15348	-2.67529	0.021443	0.131219	-3.38777	Non-Significant	-0.400502	7.15348	-2.89477	0.014461	0.0774532	-3.2553	Non-Significant	FALSE
Arpp21	-0.0766406	9.68159	-0.916063	0.379111	0.596509	-5.95023	Non-Significant	-0.0679207	9.68159	-0.80816	0.435981	0.615475	-6.32506	Non-Significant	FALSE
Arrb1	-0.0958212	9.77198	-0.890631	0.392028	0.603727	-5.97293	Non-Significant	0.125197	9.77198	1.15437	0.272604	0.453156	-5.98766	Non-Significant	FALSE
Arvcf	-0.188428	6.98904	-1.43677	0.178372	0.384606	-5.22621	Non-Significant	0.070637	6.98904	0.55538	0.589655	0.740664	-6.37081	Non-Significant	FALSE
Arxes2	0.347174	6.80883	2.65212	0.0223521	0.13302	-3.36647	Non-Significant	0.349265	6.80883	2.7255	0.0195967	0.0925656	-3.47675	Non-Significant	FALSE
Asap1	-0.0228238	7.9321	-0.129369	0.899381	0.946941	-6.30094	Non-Significant	0.0579658	7.9321	0.332931	0.745392	0.849429	-6.55426	Non-Significant	FALSE
Ash1l	-0.339856	8.8773	-2.71042	0.0201341	0.128379	-3.41175	Non-Significant	-0.402143	8.8773	-3.22068	0.00806295	0.0554662	-2.76364	Non-Significant	FALSE
Asic2	-0.0582102	7.89259	-0.680776	0.509969	0.704267	-6.06896	Non-Significant	0.0373233	7.89259	0.442298	0.66677	0.794249	-6.50792	Non-Significant	FALSE
Asna1	0.113686	7.10077	0.808011	0.436063	0.646393	-5.90283	Non-Significant	0.00421425	7.10077	0.030357	0.976321	0.989803	-6.53727	Non-Significant	FALSE
Asns	0.138299	7.82934	1.30413	0.218592	0.433147	-5.46997	Non-Significant	0.290959	7.82934	2.78359	0.0176565	0.0869285	-3.47852	Non-Significant	FALSE
Asphd2	0.217927	8.40622	2.59438	0.0247866	0.139371	-3.58364	Non-Significant	0.0317271	8.40622	0.379779	0.711277	0.826736	-6.55992	Non-Significant	FALSE
Asrgl1	-0.08997	8.5001	-1.03515	0.322629	0.54831	-5.81382	Non-Significant	-0.209979	8.5001	-2.43229	0.0330972	0.124929	-4.11983	Non-Significant	FALSE
Astn1	0.18027	8.79708	1.50196	0.161017	0.364501	-5.28101	Non-Significant	0.0868708	8.79708	0.725836	0.482967	0.65175	-6.38293	Non-Significant	FALSE
Asxl1	-0.174327	6.97691	-1.10318	0.293299	0.517087	-5.62213	Non-Significant	-0.215579	6.97691	-1.39595	0.190029	0.361433	-5.58116	Non-Significant	FALSE
Atcay	0.117566	8.86506	1.62483	0.132238	0.329426	-5.11637	Non-Significant	0.256811	8.86506	3.55841	0.00442579	0.041796	-2.16496	Non-Significant	FALSE
Ate1	-0.0324747	7.56642	-0.380579	0.7107	0.842149	-6.21869	Non-Significant	-0.168721	7.56642	-1.98488	0.0724335	0.198138	-4.79064	Non-Significant	FALSE
Atf2	0.0145876	7.52907	0.112839	0.912173	0.953474	-6.28426	Non-Significant	-0.151546	7.52907	-1.17615	0.264148	0.443709	-5.88803	Non-Significant	FALSE
Atf4	0.124617	7.02663	0.781806	0.450687	0.658451	-5.8974	Non-Significant	0.331902	7.02663	2.12905	0.05646	0.17098	-4.49994	Non-Significant	FALSE
Atf6	-0.262853	7.88949	-2.3169	0.0406084	0.178092	-4.0167	Non-Significant	-0.1023	7.88949	-0.914962	0.379663	0.565169	-6.18201	Non-Significant	FALSE
Atg13	0.232947	7.0057	2.60371	0.0243761	0.138303	-3.47544	Non-Significant	0.10569	7.0057	1.19854	0.255677	0.436117	-5.80044	Non-Significant	FALSE
Atg4b	-0.0696541	7.19828	-0.843099	0.416975	0.630754	-5.88681	Non-Significant	0.0112621	7.19828	0.138444	0.89237	0.947977	-6.54269	Non-Significant	FALSE
Atg9a	0.204953	6.69449	1.93784	0.0784987	0.247317	-4.48487	Non-Significant	0.299605	6.69449	2.92348	0.0137345	0.0756812	-3.13032	Non-Significant	FALSE
Atmin	-0.161889	8.37961	-1.51433	0.157892	0.362327	-5.24504	Non-Significant	-0.159482	8.37961	-1.50837	0.15939	0.325093	-5.53784	Non-Significant	FALSE
Atp13a2	0.0777367	8.73558	0.80422	0.438159	0.647013	-6.0287	Non-Significant	0.138243	8.73558	1.43707	0.178289	0.350222	-5.64293	Non-Significant	FALSE
Atp1b2	0.542033	7.08466	3.11803	0.00968821	0.0946899	-2.61068	Significant	0.443002	7.08466	2.57196	0.0258004	0.108633	-3.75837	Non-Significant	FALSE
Atp1b3	0.0609463	7.09165	0.587828	0.568417	0.746919	-6.04754	Non-Significant	0.156558	7.09165	1.53696	0.152313	0.314975	-5.3917	Non-Significant	FALSE
Atp2b2	-0.384586	11.7635	-2.8862	0.0146853	0.112151	-3.07826	Non-Significant	-0.122678	11.7635	-0.906386	0.38399	0.570342	-6.17565	Non-Significant	TRUE
Atp2b4	0.261953	9.69511	2.17715	0.0519153	0.197385	-4.29671	Non-Significant	0.342125	9.69511	2.82556	0.0163748	0.0827502	-3.45143	Non-Significant	FALSE
Atp6ap1	0.237113	8.64467	2.73347	0.0193184	0.126801	-3.35857	Non-Significant	0.231914	8.64467	2.68693	0.0210002	0.0965317	-3.68182	Non-Significant	FALSE
Atp6v0a1	0.175509	8.94141	1.69915	0.117117	0.309899	-5.01556	Non-Significant	0.179159	8.94141	1.73677	0.110068	0.258336	-5.23379	Non-Significant	FALSE
Atp6v0a2	-0.0625591	7.29683	-0.567388	0.581747	0.757069	-6.0903	Non-Significant	0.116493	7.29683	1.07255	0.306245	0.486143	-5.97711	Non-Significant	FALSE
Atp6v0b	0.0182879	8.89304	0.119347	0.907134	0.950361	-6.36322	Non-Significant	-0.118499	8.89304	-0.775143	0.454456	0.629934	-6.35077	Non-Significant	FALSE
Atp6v0d1	0.143728	8.24821	1.68196	0.120471	0.314445	-5.00019	Non-Significant	0.135164	8.24821	1.59882	0.137923	0.295722	-5.39685	Non-Significant	FALSE
Atp6v0e2	0.333289	8.36616	3.28539	0.0071834	0.0840051	-2.40382	Significant	0.137469	8.36616	1.3623	0.200112	0.373971	-5.71224	Non-Significant	FALSE
Atp6v1b2	0.189841	9.89951	2.18644	0.0510793	0.196256	-4.28224	Non-Significant	0.202002	9.89951	2.31159	0.0409911	0.141644	-4.32966	Non-Significant	FALSE
Atp6v1c1	-0.031631	9.51909	-0.253844	0.804258	0.895263	-6.34353	Non-Significant	-0.0388542	9.51909	-0.310716	0.761775	0.86027	-6.61405	Non-Significant	FALSE
Atp6v1d	-0.0310213	8.52694	-0.262113	0.798037	0.891587	-6.3174	Non-Significant	-0.115038	8.52694	-0.978565	0.348646	0.533834	-6.15933	Non-Significant	FALSE
Atp6v1e1	0.032243	9.5797	0.223833	0.826955	0.909149	-6.35081	Non-Significant	-0.0302454	9.5797	-0.209261	0.838036	0.908976	-6.64203	Non-Significant	FALSE
Atp6v1f	-0.0251257	7.04081	-0.143158	0.888732	0.941093	-6.22582	Non-Significant	-0.212418	7.04081	-1.22807	0.244831	0.424649	-5.78627	Non-Significant	FALSE
Atp6v1g2	0.358368	7.04232	2.5731	0.0257478	0.141478	-3.52397	Non-Significant	0.246247	7.04232	1.78918	0.100883	0.244051	-5.01907	Non-Significant	FALSE
Atp6v1h	-0.000199176	9.17455	-0.00146084	0.99886	0.999164	-6.37428	Non-Significant	-0.0538868	9.17455	-0.39507	0.700279	0.82108	-6.58223	Non-Significant	FALSE
Atp9a	0.111074	10.5323	1.35548	0.20221	0.412673	-5.46822	Non-Significant	0.141775	10.5323	1.71442	0.114209	0.263438	-5.25348	Non-Significant	FALSE
Atraid	-0.0484915	6.64919	-0.290609	0.776709	0.880248	-6.13981	Non-Significant	-0.353868	6.64919	-2.1389	0.0554993	0.16933	-4.44979	Non-Significant	FALSE
Atrnl1	0.0168443	9.04368	0.23571	0.817952	0.903436	-6.34327	Non-Significant	0.00204991	9.04368	0.0287087	0.977607	0.989803	-6.66442	Non-Significant	FALSE
Atxn1	-0.285198	8.89151	-3.23029	0.00792572	0.0891811	-2.52193	Significant	-0.194156	8.89151	-2.20894	0.0491055	0.158439	-4.50359	Non-Significant	TRUE
Atxn10	0.201383	8.33014	2.50945	0.0288477	0.150594	-3.71918	Non-Significant	0.107474	8.33014	1.34989	0.203943	0.378227	-5.72839	Non-Significant	FALSE
Atxn7l3b	0.134078	9.17129	1.69669	0.117592	0.310257	-5.02325	Non-Significant	0.00561721	9.17129	0.0710567	0.944617	0.973063	-6.66215	Non-Significant	FALSE
AU040320	0.159683	6.90443	1.25307	0.235941	0.455551	-5.42724	Non-Significant	0.28478	6.90443	2.2909	0.0425154	0.144162	-4.22562	Non-Significant	FALSE
Auts2	-0.405983	6.96535	-2.49178	0.0297712	0.153779	-3.66484	Non-Significant	-0.256494	6.96535	-1.6322	0.130665	0.286265	-5.27603	Non-Significant	FALSE
Avl9	-0.243232	7.91514	-3.13994	0.00931552	0.0931757	-2.63623	Significant	-0.0795399	7.91514	-1.04209	0.31954	0.500133	-6.06082	Non-Significant	FALSE
Azi2	-0.0289966	7.38204	-0.304856	0.766118	0.874537	-6.21977	Non-Significant	0.0826185	7.38204	0.878831	0.398123	0.583436	-6.17098	Non-Significant	FALSE
Azin2	0.093057	7.21715	0.57962	0.57375	0.750979	-6.07792	Non-Significant	-0.0289282	7.21715	-0.181909	0.858935	0.924842	-6.53301	Non-Significant	FALSE
B3galt2	-0.029081	7.22926	-0.325967	0.750514	0.868848	-6.20442	Non-Significant	-0.168775	7.22926	-1.91215	0.0820076	0.213967	-4.87672	Non-Significant	FALSE
B3gat1	0.301552	8.15674	2.79696	0.0172379	0.123101	-3.22469	Non-Significant	0.355901	8.15674	3.34119	0.00650363	0.0505032	-2.51428	Non-Significant	FALSE
B3gat3	0.371862	8.1091	2.86509	0.0152528	0.11399	-3.1094	Non-Significant	0.230534	8.1091	1.79101	0.100575	0.243817	-5.11116	Non-Significant	FALSE
B4galnt1	0.241808	7.04369	2.03406	0.0665598	0.229024	-4.37823	Non-Significant	0.464808	7.04369	3.98643	0.00209898	0.0282466	-1.32178	Significant	FALSE
B4galnt4	0.198868	7.53952	2.06991	0.0625636	0.220745	-4.3882	Non-Significant	0.0698269	7.53952	0.729656	0.480719	0.650513	-6.29989	Non-Significant	FALSE
B4galt2	0.208588	7.84061	2.06669	0.0629127	0.221316	-4.41463	Non-Significant	-0.0815615	7.84061	-0.810284	0.434809	0.614469	-6.26108	Non-Significant	FALSE
B4gat1	0.114349	7.89616	1.31585	0.21476	0.430324	-5.4612	Non-Significant	0.146498	7.89616	1.70633	0.115742	0.265123	-5.22885	Non-Significant	FALSE
Bace1	0.0801464	7.92277	0.776633	0.453611	0.66092	-5.99995	Non-Significant	0.0956564	7.92277	0.937932	0.368245	0.5534	-6.15864	Non-Significant	FALSE
Bag1	-0.195712	7.75609	-1.02275	0.328204	0.55244	-5.78339	Non-Significant	-0.522035	7.75609	-2.72545	0.0195985	0.0925656	-3.57295	Non-Significant	FALSE
Bag4	0.210814	7.11897	2.41018	0.0344237	0.165804	-3.80634	Non-Significant	0.0402978	7.11897	0.465651	0.650471	0.782552	-6.41982	Non-Significant	FALSE
Bag5	-0.274197	7.18787	-2.41853	0.033917	0.165358	-3.81008	Non-Significant	-0.213801	7.18787	-1.92244	0.0805857	0.21233	-4.86603	Non-Significant	FALSE
Bag6	0.152455	8.43771	1.55895	0.147054	0.349433	-5.17633	Non-Significant	0.382863	8.43771	3.95835	0.00220296	0.0290617	-1.45242	Significant	FALSE
Bap1	-0.0773057	9.4297	-1.18142	0.262137	0.484651	-5.68159	Non-Significant	0.0582707	9.4297	0.88709	0.39385	0.579892	-6.25679	Non-Significant	FALSE
Basp1	0.148141	10.0541	1.68299	0.120266	0.314218	-5.04306	Non-Significant	0.116746	10.0541	1.3179	0.214094	0.389499	-5.79514	Non-Significant	FALSE
Bbs1	-0.236058	7.19194	-2.33629	0.0392402	0.176064	-3.93596	Non-Significant	0.0141611	7.19194	0.143355	0.88858	0.945418	-6.548	Non-Significant	FALSE
BC005537	0.213632	8.37223	1.44497	0.176107	0.38217	-5.33132	Non-Significant	-0.0349468	8.37223	-0.237516	0.816585	0.895501	-6.60501	Non-Significant	FALSE
BC031181	-0.0918599	7.23799	-0.614832	0.551064	0.73513	-6.07287	Non-Significant	-0.32256	7.23799	-2.18047	0.0516154	0.162006	-4.461	Non-Significant	FALSE
Bcan	0.166205	8.63917	1.75237	0.107257	0.293271	-4.92626	Non-Significant	0.139451	8.63917	1.47808	0.1672	0.335904	-5.58337	Non-Significant	FALSE
Bcas1	-0.37669	7.37177	-1.99446	0.0712525	0.237473	-4.51116	Non-Significant	-0.763303	7.37177	-4.06786	0.00182535	0.0264232	-1.23277	Significant	FALSE
Bcas3	0.168969	6.92815	1.7855	0.101506	0.285376	-4.74663	Non-Significant	0.0975685	6.92815	1.05072	0.31573	0.49755	-5.95175	Non-Significant	FALSE
Bcl11b	-0.0354431	8.47885	-0.319026	0.755631	0.870875	-6.28953	Non-Significant	0.163102	8.47885	1.48507	0.165368	0.333728	-5.56887	Non-Significant	FALSE
Bcr	-0.0132258	8.50394	-0.0897955	0.93005	0.962924	-6.33744	Non-Significant	0.287299	8.50394	1.97387	0.0738122	0.199434	-4.85942	Non-Significant	FALSE
Becn1	0.067911	8.24162	0.704179	0.495833	0.692139	-6.07149	Non-Significant	0.0386532	8.24162	0.405088	0.693112	0.815892	-6.54149	Non-Significant	FALSE
Begain	0.0498795	7.07087	0.472372	0.645815	0.799033	-6.11565	Non-Significant	-0.00856361	7.07087	-0.0824439	0.935762	0.969053	-6.53324	Non-Significant	FALSE
Bend6	0.141514	7.24972	1.41339	0.184972	0.392204	-5.29443	Non-Significant	-0.0801527	7.24972	-0.806153	0.437089	0.615742	-6.21593	Non-Significant	FALSE
Bex2	-0.119354	7.74992	-0.922917	0.375681	0.594958	-5.87486	Non-Significant	-0.328824	7.74992	-2.54924	0.0268695	0.111216	-3.87581	Non-Significant	FALSE
Bex3	0.111044	7.12841	0.518808	0.614084	0.777917	-6.11112	Non-Significant	-0.299713	7.12841	-1.40823	0.186458	0.357178	-5.57324	Non-Significant	FALSE
Bfar	-0.14709	6.80619	-1.19443	0.257214	0.480014	-5.49407	Non-Significant	-0.0863304	6.80619	-0.723971	0.484066	0.65175	-6.24104	Non-Significant	FALSE
Bhlhe22	0.338891	7.13964	2.73491	0.0192686	0.126801	-3.26414	Non-Significant	0.262647	7.13964	2.13978	0.0554141	0.16933	-4.48794	Non-Significant	FALSE
Bhlhe40	0.29325	7.30475	1.50682	0.159783	0.364501	-5.16643	Non-Significant	0.260902	7.30475	1.35067	0.203702	0.378041	-5.64353	Non-Significant	FALSE
Bin1	0.15765	8.39877	1.89743	0.0840826	0.255299	-4.69539	Non-Significant	0.222421	8.39877	2.70291	0.020407	0.0951902	-3.6426	Non-Significant	FALSE
Birc2	-0.485853	7.11931	-4.35843	0.00111615	0.0364518	-0.583459	Significant	-0.372749	7.11931	-3.4411	0.005446	0.0462693	-2.30127	Non-Significant	FALSE
Blcap	0.336392	6.95423	4.01988	0.00198176	0.0444627	-1.11105	Significant	0.24642	6.95423	2.99075	0.0121721	0.0704036	-3.03676	Non-Significant	FALSE
Blmh	-0.0264655	7.52555	-0.186519	0.855404	0.920879	-6.27124	Non-Significant	-0.120418	7.52555	-0.852947	0.41172	0.594387	-6.20806	Non-Significant	FALSE
Bmpr1a	0.0120968	7.27711	0.102945	0.919844	0.955922	-6.25387	Non-Significant	-0.0199425	7.27711	-0.171518	0.866904	0.930116	-6.5439	Non-Significant	FALSE
Bmpr2	-0.0932155	9.25945	-0.708249	0.493399	0.690708	-6.11618	Non-Significant	-0.198879	9.25945	-1.5102	0.15893	0.324649	-5.55589	Non-Significant	FALSE
Bod1	0.12472	7.77429	0.988696	0.343879	0.564628	-5.81138	Non-Significant	-0.0243561	7.77429	-0.194164	0.849556	0.918124	-6.58044	Non-Significant	FALSE
Bpgm	-0.4132	7.04801	-2.9061	0.0141698	0.111252	-2.99091	Non-Significant	-0.436101	7.04801	-3.14553	0.00922284	0.0599485	-2.81056	Non-Significant	FALSE
Brap	-0.203605	8.13934	-2.2424	0.0463052	0.188638	-4.14946	Non-Significant	-0.101528	8.13934	-1.134	0.280696	0.461452	-5.97758	Non-Significant	FALSE
Brd1	-0.100651	7.62325	-1.20778	0.252242	0.474235	-5.57319	Non-Significant	0.0219415	7.62325	0.266461	0.79477	0.879953	-6.55784	Non-Significant	FALSE
Bri3bp	0.172848	8.36968	1.9042	0.0831214	0.254108	-4.68307	Non-Significant	0.227032	8.36968	2.52617	0.0279996	0.113993	-3.9439	Non-Significant	FALSE
Brinp1	0.0373064	9.4177	0.371909	0.716965	0.844713	-6.3034	Non-Significant	-0.0238178	9.4177	-0.236859	0.817082	0.89568	-6.63525	Non-Significant	FALSE
Brinp2	-0.0506455	9.15527	-0.537355	0.601631	0.771263	-6.22307	Non-Significant	-0.0190642	9.15527	-0.202191	0.843426	0.913705	-6.64313	Non-Significant	FALSE
Brinp3	-0.136044	7.44129	-1.49421	0.163002	0.36744	-5.22036	Non-Significant	-0.33205	7.44129	-3.66498	0.00366935	0.0377943	-1.92139	Significant	FALSE
Brk1	-0.48934	7.64835	-3.44193	0.00543799	0.0720938	-2.11839	Significant	-0.638627	7.64835	-4.51049	0.000866559	0.0198346	-0.497496	Significant	FALSE
Brsk1	0.0313161	8.83566	0.382201	0.70953	0.842149	-6.29091	Non-Significant	0.0262057	8.83566	0.320879	0.754264	0.854811	-6.60735	Non-Significant	FALSE
Brsk2	0.0594331	8.42691	0.639937	0.535203	0.722416	-6.12658	Non-Significant	0.148884	8.42691	1.61966	0.13335	0.289863	-5.38044	Non-Significant	FALSE
Bsdc1	0.158898	7.22594	1.31686	0.214432	0.430324	-5.40561	Non-Significant	0.0442041	7.22594	0.369544	0.718678	0.831369	-6.47505	Non-Significant	FALSE
Bsg	0.281363	9.30807	3.15202	0.0091162	0.0924166	-2.65885	Significant	0.218883	9.30807	2.44665	0.0322629	0.123782	-4.10546	Non-Significant	FALSE
Btbd1	-0.118162	8.9242	-1.28262	0.225768	0.443584	-5.56054	Non-Significant	-0.0935066	8.9242	-1.01785	0.330427	0.512599	-6.13432	Non-Significant	FALSE
Btbd10	-0.339018	7.70006	-2.47911	0.0304512	0.15533	-3.74725	Non-Significant	-0.422056	7.70006	-3.1034	0.00994558	0.0619402	-2.91537	Non-Significant	FALSE
Btbd2	0.258708	7.1908	2.78903	0.017485	0.123548	-3.17755	Non-Significant	0.297381	7.1908	3.24064	0.00778058	0.0542998	-2.62171	Non-Significant	FALSE
Bub3	0.130969	6.94307	1.22367	0.246424	0.467038	-5.47131	Non-Significant	0.182492	6.94307	1.74374	0.108805	0.256721	-5.08589	Non-Significant	FALSE
Bzw1	-0.0754205	8.79515	-0.689048	0.504945	0.700281	-6.12145	Non-Significant	-0.0835825	8.79515	-0.767006	0.459086	0.633824	-6.35579	Non-Significant	FALSE
C1ql3	0.323339	7.41636	3.25786	0.00754503	0.0863486	-2.40067	Significant	0.432342	7.41636	4.40234	0.00103715	0.0216991	-0.649527	Significant	FALSE
C1qtnf4	0.334249	9.00417	2.22954	0.047363	0.190019	-4.20819	Non-Significant	0.242416	9.00417	1.6175	0.133818	0.28994	-5.40374	Non-Significant	FALSE
C2cd2l	0.51119	8.1837	5.65293	0.000143356	0.0230948	1.35102	Significant	0.528047	8.1837	5.89984	9.95515e-05	0.00774386	1.64706	Significant	FALSE
Cab39	-0.22667	10.1314	-2.79353	0.0173442	0.123509	-3.27381	Non-Significant	-0.142501	10.1314	-1.74202	0.109115	0.257	-5.22298	Non-Significant	FALSE
Cables1	-0.203335	6.82229	-1.85248	0.0907207	0.267694	-4.64855	Non-Significant	-0.245247	6.82229	-2.29437	0.0422563	0.14379	-4.23133	Non-Significant	FALSE
Cabp1	0.112948	8.17408	0.723661	0.48425	0.684023	-6.05425	Non-Significant	-0.0259269	8.17408	-0.167546	0.869955	0.931896	-6.60837	Non-Significant	FALSE
Cacna1i	-0.275055	8.33853	-1.82536	0.0949546	0.274018	-4.80751	Non-Significant	-0.157348	8.33853	-1.05874	0.312222	0.494166	-6.07318	Non-Significant	FALSE
Cacnb1	0.184542	7.65369	2.12701	0.0566603	0.208349	-4.29855	Non-Significant	0.448792	7.65369	5.25724	0.000261816	0.012089	0.699018	Significant	TRUE
Cacnb2	0.112036	6.73926	1.11825	0.287083	0.510181	-5.56374	Non-Significant	0.0175595	6.73926	0.179398	0.860859	0.925856	-6.47513	Non-Significant	FALSE
Cacnb3	0.154297	8.46205	1.56011	0.146781	0.34938	-5.17978	Non-Significant	0.258213	8.46205	2.63475	0.0230587	0.101212	-3.76322	Non-Significant	TRUE
Cacng7	0.360096	6.75938	2.99409	0.0120993	0.105315	-2.79945	Non-Significant	0.179829	6.75938	1.52014	0.156443	0.321179	-5.36763	Non-Significant	FALSE
Cacng8	0.305377	6.97173	2.37447	0.0366751	0.170529	-3.83872	Non-Significant	0.354438	6.97173	2.80506	0.0169887	0.0848803	-3.35849	Non-Significant	FALSE
Cacul1	-0.187737	7.75068	-2.23617	0.0468147	0.189667	-4.14196	Non-Significant	-0.106322	7.75068	-1.28068	0.226426	0.402773	-5.7868	Non-Significant	FALSE
Cadm1	0.232093	8.58588	2.83405	0.0161271	0.118001	-3.18356	Non-Significant	0.292367	8.58588	3.59262	0.00416693	0.0405581	-2.0931	Significant	FALSE
Cadm4	0.0543217	9.36306	0.46931	0.647934	0.799616	-6.2607	Non-Significant	-0.205114	9.36306	-1.77097	0.103993	0.249364	-5.18855	Non-Significant	FALSE
Cadps2	-0.0317368	9.02768	-0.430881	0.674805	0.817705	-6.27501	Non-Significant	-0.0289723	9.02768	-0.393793	0.701195	0.821673	-6.58244	Non-Significant	FALSE
Calm1	0.155602	12.6999	1.61495	0.134372	0.330986	-5.0552	Non-Significant	0.101989	12.6999	1.04888	0.31654	0.498184	-6.00474	Non-Significant	FALSE
Calm3	0.572607	11.8357	4.56185	0.000796116	0.0361952	-0.281818	Significant	0.434584	11.8357	3.43787	0.00547731	0.0462693	-2.333	Non-Significant	FALSE
Calr	-0.128659	9.59646	-1.2378	0.241338	0.460808	-5.61834	Non-Significant	0.539879	9.59646	5.13405	0.000317252	0.0134857	0.472723	Significant	FALSE
Caly	0.268323	7.55188	2.0537	0.0643419	0.224067	-4.41303	Non-Significant	0.120228	7.55188	0.923565	0.375358	0.56079	-6.13811	Non-Significant	FALSE
Camk1	-0.0831524	7.58735	-0.644167	0.532556	0.720807	-6.07751	Non-Significant	-0.00558595	7.58735	-0.0437183	0.965906	0.983195	-6.59129	Non-Significant	FALSE
Camk2a	0.0339486	10.5947	0.276431	0.787298	0.883648	-6.32072	Non-Significant	-0.291245	10.5947	-2.36678	0.0371787	0.134184	-4.22846	Non-Significant	TRUE
Camk2n1	0.232229	11.5561	2.07185	0.0623541	0.220606	-4.42352	Non-Significant	-0.00528353	11.5561	-0.046925	0.963407	0.981736	-6.61416	Non-Significant	FALSE
Camkk1	0.0359571	8.51594	0.450572	0.660974	0.807891	-6.24251	Non-Significant	0.0424374	8.51594	0.535926	0.602586	0.74638	-6.49565	Non-Significant	FALSE
Camkv	0.243064	10.5808	2.25793	0.0450573	0.186209	-4.15863	Non-Significant	0.346661	10.5808	3.18525	0.00859004	0.0575103	-2.80901	Non-Significant	FALSE
Camsap1	-0.130925	8.61132	-1.12524	0.284237	0.506445	-5.72071	Non-Significant	0.125807	8.61132	1.09189	0.298018	0.477328	-6.04792	Non-Significant	FALSE
Camsap2	-0.078774	9.85822	-0.836582	0.420478	0.633318	-6.01865	Non-Significant	0.0113627	9.85822	0.119845	0.906748	0.953935	-6.65483	Non-Significant	FALSE
Camta2	0.143839	7.91649	0.745794	0.471295	0.673494	-6.02156	Non-Significant	0.212774	7.91649	1.11771	0.287304	0.46772	-5.97768	Non-Significant	FALSE
Cand1	0.00812729	8.92749	0.0800927	0.93759	0.966206	-6.3672	Non-Significant	-0.000196187	8.92749	-0.00193765	0.998488	0.999936	-6.66418	Non-Significant	FALSE
Cant1	0.232897	7.09695	2.3656	0.0372562	0.170843	-3.86931	Non-Significant	0.257839	7.09695	2.6551	0.022233	0.0992334	-3.63076	Non-Significant	FALSE
Cap1	0.0719394	8.75654	0.757847	0.464332	0.669515	-6.06686	Non-Significant	0.102699	8.75654	1.08663	0.300241	0.47917	-6.05736	Non-Significant	FALSE
Cap2	0.0506554	8.44756	0.471285	0.646566	0.799033	-6.22033	Non-Significant	0.300933	8.44756	2.83397	0.0161295	0.0823944	-3.4189	Non-Significant	FALSE
Capns1	0.28141	7.10485	2.20816	0.0491731	0.195379	-4.12274	Non-Significant	0.228517	7.10485	1.81412	0.0967617	0.240156	-4.99177	Non-Significant	FALSE
Caprin1	-0.0726666	8.81917	-0.819909	0.429527	0.640848	-6.02121	Non-Significant	0.0711603	8.81917	0.806662	0.436808	0.615742	-6.32332	Non-Significant	FALSE
Capzb	0.207625	7.20164	2.5701	0.0258866	0.141478	-3.55585	Non-Significant	-0.080274	7.20164	-1.00058	0.33835	0.522167	-6.03572	Non-Significant	FALSE
Car10	-0.0611133	7.79584	-0.644841	0.532135	0.720807	-6.09178	Non-Significant	-0.157164	7.79584	-1.66947	0.122961	0.275397	-5.27599	Non-Significant	FALSE
Car11	0.119822	7.9142	0.774765	0.454671	0.661916	-6.00382	Non-Significant	-0.0757425	7.9142	-0.492676	0.631844	0.767731	-6.47984	Non-Significant	FALSE
Car2	0.153908	7.89175	1.20416	0.253582	0.47489	-5.5915	Non-Significant	0.0831939	7.89175	0.657125	0.524495	0.689881	-6.38189	Non-Significant	TRUE
Carmil1	-0.230482	6.919	-1.97719	0.0733938	0.240574	-4.4741	Non-Significant	-0.213983	6.919	-1.88655	0.0856467	0.220261	-4.8903	Non-Significant	FALSE
Casc4	-0.000825507	7.29701	-0.00871902	0.993198	0.996547	-6.27197	Non-Significant	-0.266387	7.29701	-2.83294	0.0161593	0.0823944	-3.36104	Non-Significant	FALSE
Casd1	0.0475025	7.41399	0.490516	0.633324	0.79146	-6.15269	Non-Significant	-0.0828985	7.41399	-0.860568	0.407685	0.591232	-6.19015	Non-Significant	FALSE
Cask	-0.0486733	8.37281	-0.600642	0.560146	0.742444	-6.15691	Non-Significant	-0.208974	8.37281	-2.59795	0.0246288	0.105518	-3.82997	Non-Significant	FALSE
Cbarp	0.262607	8.81877	1.70862	0.115306	0.308173	-4.9967	Non-Significant	0.207559	8.81877	1.35369	0.202763	0.376892	-5.74856	Non-Significant	FALSE
Cbl	-0.155809	7.01228	-0.896975	0.388777	0.601818	-5.826	Non-Significant	-0.222641	7.01228	-1.30996	0.216679	0.392336	-5.69278	Non-Significant	FALSE
Cbln2	-0.195675	7.16796	-1.38408	0.193536	0.401464	-5.31437	Non-Significant	0.10291	7.16796	0.744952	0.471783	0.64297	-6.2617	Non-Significant	FALSE
Cbx4	0.325703	6.71427	3.19357	0.00846322	0.0908022	-2.45361	Significant	0.435241	6.71427	4.39583	0.00104847	0.021766	-0.614801	Significant	FALSE
Ccar2	0.16069	7.64119	1.86633	0.088626	0.265185	-4.70308	Non-Significant	0.1782	7.64119	2.0883	0.0606014	0.177869	-4.62878	Non-Significant	FALSE
Ccdc136	0.161022	7.0774	0.994399	0.341217	0.563019	-5.73932	Non-Significant	-0.0891119	7.0774	-0.556054	0.58921	0.74063	-6.37218	Non-Significant	FALSE
Ccdc149	-0.184303	7.29545	-1.99411	0.071295	0.237473	-4.4945	Non-Significant	-0.256235	7.29545	-2.80351	0.0170364	0.0849598	-3.41519	Non-Significant	FALSE
Ccdc32	-0.150461	6.88669	-0.916431	0.378926	0.596509	-5.78983	Non-Significant	-0.196486	6.88669	-1.22665	0.245344	0.425263	-5.77437	Non-Significant	FALSE
Ccdc85b	-0.0459113	7.33861	-0.219417	0.830309	0.910786	-6.257	Non-Significant	-0.417866	7.33861	-2.00612	0.0698398	0.193954	-4.74674	Non-Significant	FALSE
Ccdc91	-0.0931843	7.27577	-0.677426	0.512011	0.705529	-6.03172	Non-Significant	-0.216921	7.27577	-1.59295	0.139236	0.29806	-5.34897	Non-Significant	FALSE
Cck	0.0959469	7.86212	0.593081	0.565018	0.745548	-6.12674	Non-Significant	-0.0753964	7.86212	-0.469018	0.648136	0.780796	-6.48949	Non-Significant	FALSE
Ccm2	-0.0919477	7.55978	-0.811156	0.434329	0.646185	-5.95549	Non-Significant	-0.0744509	7.55978	-0.662305	0.521293	0.686006	-6.36029	Non-Significant	FALSE
Ccnd2	-0.0802867	6.82406	-0.490484	0.633345	0.79146	-6.08311	Non-Significant	-0.273983	6.82406	-1.70586	0.11583	0.265123	-5.1405	Non-Significant	FALSE
Ccng1	-0.0574562	6.99143	-0.37955	0.711442	0.842282	-6.1447	Non-Significant	-0.01027	6.99143	-0.0695379	0.945799	0.973063	-6.53036	Non-Significant	FALSE
Ccni	0.308024	8.28954	2.8864	0.0146801	0.112151	-3.08318	Non-Significant	0.0291995	8.28954	0.274847	0.788484	0.875439	-6.5863	Non-Significant	FALSE
Ccny	0.0135166	8.98296	0.200199	0.844947	0.916533	-6.35094	Non-Significant	-0.0667125	8.98296	-0.989701	0.343409	0.527928	-6.16202	Non-Significant	FALSE
Ccp110	-0.123607	6.77963	-0.91127	0.381522	0.597417	-5.77235	Non-Significant	-0.103809	6.77963	-0.790428	0.445841	0.622504	-6.18646	Non-Significant	FALSE
Ccsap	0.230508	7.09581	2.35557	0.0379241	0.172722	-3.88987	Non-Significant	0.129275	7.09581	1.33742	0.207852	0.384412	-5.64581	Non-Significant	FALSE
Ccser2	-0.101841	8.32796	-1.26398	0.232142	0.451143	-5.55271	Non-Significant	-0.172885	8.32796	-2.16715	0.0528311	0.163374	-4.54851	Non-Significant	FALSE
Cct2	-0.0122703	8.67491	-0.116393	0.909421	0.952084	-6.35327	Non-Significant	-0.00122802	8.67491	-0.0117187	0.990858	0.996065	-6.65755	Non-Significant	FALSE
Cct4	-0.153427	7.87073	-1.70921	0.115192	0.308173	-4.94597	Non-Significant	-0.0463037	7.87073	-0.522655	0.61149	0.751523	-6.4669	Non-Significant	FALSE
Cct5	-0.0453081	8.52182	-0.408805	0.690461	0.829692	-6.2587	Non-Significant	0.161445	8.52182	1.47218	0.168758	0.337265	-5.58824	Non-Significant	FALSE
Cct8	-0.0252104	8.63504	-0.218241	0.831203	0.910786	-6.33438	Non-Significant	-0.0717918	8.63504	-0.625297	0.544421	0.705691	-6.45081	Non-Significant	FALSE
Cd200	0.182621	7.66389	1.37066	0.197566	0.406048	-5.38405	Non-Significant	0.0685951	7.66389	0.517602	0.614897	0.753981	-6.45006	Non-Significant	FALSE
Cd2bp2	0.100409	7.26666	1.01041	0.333821	0.55734	-5.74162	Non-Significant	0.0661964	7.26666	0.672467	0.515045	0.680794	-6.31612	Non-Significant	FALSE
Cd81	0.378516	9.11226	5.00897	0.000386409	0.0313577	0.39859	Significant	0.369641	9.11226	4.88563	0.000470367	0.016359	0.0756083	Significant	FALSE
Cd99l2	0.0797811	7.71644	0.828911	0.424625	0.636344	-5.94781	Non-Significant	0.108799	7.71644	1.14157	0.27767	0.458729	-5.94015	Non-Significant	FALSE
Cdc16	0.159413	6.86152	1.62323	0.132582	0.329669	-4.96144	Non-Significant	0.188385	6.86152	1.96435	0.0750247	0.202061	-4.74431	Non-Significant	FALSE
Cdc23	-0.0642116	6.95247	-0.674779	0.513629	0.706471	-5.97893	Non-Significant	0.00807307	6.95247	0.087095	0.932148	0.967153	-6.52302	Non-Significant	FALSE
Cdc34	0.0255639	6.80121	0.214254	0.834235	0.913362	-6.16862	Non-Significant	-0.0199054	6.80121	-0.171037	0.867273	0.930139	-6.48996	Non-Significant	FALSE
Cdc37	-0.0954179	6.91222	-0.991693	0.342479	0.563756	-5.72398	Non-Significant	-0.186649	6.91222	-1.98221	0.0727656	0.198479	-4.73827	Non-Significant	FALSE
Cdc42	0.0995479	8.76919	0.772836	0.455765	0.662616	-6.05898	Non-Significant	-0.0972361	8.76919	-0.75713	0.464744	0.636947	-6.36131	Non-Significant	FALSE
Cdc42bpa	-0.272073	9.55975	-2.51717	0.0284531	0.149995	-3.74405	Non-Significant	-0.302237	9.55975	-2.78771	0.0175265	0.0869187	-3.52418	Non-Significant	FALSE
Cdc42bpb	-0.136075	9.00949	-1.26703	0.231091	0.450082	-5.57985	Non-Significant	-0.0526111	9.00949	-0.490693	0.633202	0.767987	-6.53743	Non-Significant	FALSE
Cdc42se1	0.299437	6.99958	2.87242	0.0150532	0.113333	-3.02332	Non-Significant	0.22377	6.99958	2.17963	0.0516911	0.162006	-4.4145	Non-Significant	FALSE
Cdc42se2	0.322974	8.79623	3.81709	0.00281331	0.0526856	-1.5188	Significant	0.0545182	8.79623	0.645605	0.531658	0.694866	-6.43809	Non-Significant	FALSE
Cdh10	-0.120201	6.80349	-0.927639	0.373331	0.591937	-5.75993	Non-Significant	-0.0745856	6.80349	-0.595028	0.563761	0.721679	-6.32773	Non-Significant	FALSE
Cdh13	0.454846	7.03686	4.69006	0.000645246	0.0361952	-0.0565601	Significant	0.508995	7.03686	5.31697	0.000238722	0.0117475	0.826383	Significant	FALSE
Cdh2	0.117222	7.53929	0.883074	0.395924	0.60779	-5.88722	Non-Significant	0.116111	7.53929	0.881632	0.39667	0.582392	-6.1799	Non-Significant	FALSE
Cdh22	-0.0195055	7.69843	-0.178559	0.861502	0.924833	-6.27953	Non-Significant	0.167291	7.69843	1.55322	0.148409	0.310112	-5.43447	Non-Significant	FALSE
Cdh8	-0.147888	7.30005	-1.91534	0.0815634	0.251922	-4.6126	Non-Significant	-0.206662	7.30005	-2.70627	0.0202844	0.0949677	-3.58203	Non-Significant	TRUE
Cdip1	0.138356	8.23296	1.63408	0.130266	0.325578	-5.06576	Non-Significant	0.151186	8.23296	1.80593	0.0980979	0.241458	-5.09822	Non-Significant	FALSE
Cdipt	0.23307	7.93747	2.66189	0.0219642	0.132777	-3.44723	Non-Significant	0.151091	7.93747	1.74239	0.109048	0.257	-5.17683	Non-Significant	FALSE
Cdk10	-0.0545255	6.78751	-0.28188	0.783223	0.882402	-6.16456	Non-Significant	-0.321705	6.78751	-1.68134	0.120594	0.272761	-5.16658	Non-Significant	FALSE
Cdk13	-0.185098	7.89262	-1.92377	0.0804031	0.24981	-4.63223	Non-Significant	0.0160128	7.89262	0.169043	0.868804	0.931036	-6.59835	Non-Significant	FALSE
Cdk14	0.129412	8.50983	1.16312	0.269181	0.495101	-5.67619	Non-Significant	-0.0347712	8.50983	-0.314195	0.759201	0.858904	-6.5937	Non-Significant	FALSE
Cdk16	0.00733721	9.03632	0.0814777	0.936513	0.966206	-6.36898	Non-Significant	0.00615849	9.03632	0.06845	0.946645	0.973063	-6.66231	Non-Significant	FALSE
Cdk2ap1	0.241514	6.68905	1.44853	0.175128	0.38217	-5.16172	Non-Significant	0.2835	6.68905	1.75212	0.107303	0.254524	-5.03806	Non-Significant	FALSE
Cdk5	0.124804	7.59457	0.978435	0.348708	0.57011	-5.80776	Non-Significant	0.0353537	7.59457	0.278676	0.785618	0.874433	-6.54496	Non-Significant	TRUE
Cdk5r1	0.155598	9.7811	2.17981	0.0516748	0.19713	-4.2936	Non-Significant	0.208033	9.7811	2.89607	0.0144274	0.0774278	-3.32955	Non-Significant	FALSE
Cdk5r2	0.392782	7.66772	4.12613	0.00165249	0.042216	-0.970218	Significant	0.279017	7.66772	2.94902	0.0131188	0.073408	-3.17285	Non-Significant	FALSE
Cdkl5	-0.175776	9.38731	-1.81625	0.0964171	0.275875	-4.85456	Non-Significant	-0.330981	9.38731	-3.4165	0.00568888	0.0473131	-2.42106	Non-Significant	FALSE
Cds1	-0.0245933	7.67499	-0.242742	0.812633	0.900153	-6.26667	Non-Significant	0.0294393	7.67499	0.293496	0.774559	0.867532	-6.55194	Non-Significant	FALSE
Cdv3	-0.206782	8.23127	-2.34129	0.0388947	0.175946	-4.00015	Non-Significant	-0.352027	8.23127	-4.02093	0.00197818	0.0271671	-1.3464	Significant	FALSE
Celf4	-0.0978995	9.26495	-1.21487	0.249633	0.470456	-5.64304	Non-Significant	-0.058312	9.26495	-0.722572	0.484893	0.652286	-6.39199	Non-Significant	FALSE
Celf5	0.138148	7.33648	1.60561	0.136418	0.333328	-5.04521	Non-Significant	0.151742	7.33648	1.77918	0.10258	0.247708	-5.07294	Non-Significant	FALSE
Celsr2	0.0131295	9.38616	0.0861438	0.932887	0.964211	-6.37194	Non-Significant	0.0294754	9.38616	0.192855	0.850557	0.918835	-6.64471	Non-Significant	FALSE
Cend1	0.350009	7.566	3.54356	0.00454325	0.0640359	-1.93431	Significant	0.161081	7.566	1.63538	0.129991	0.285346	-5.29675	Non-Significant	FALSE
Cenpb	-0.0652691	9.54648	-0.457043	0.656457	0.803966	-6.26864	Non-Significant	-0.449315	9.54648	-3.14658	0.0092054	0.0599485	-2.89691	Non-Significant	FALSE
Cep170	-0.180126	7.73906	-1.68475	0.119921	0.313622	-4.97555	Non-Significant	-0.107125	7.73906	-1.01288	0.332693	0.515597	-6.07881	Non-Significant	FALSE
Cep170b	-0.155981	9.57141	-1.18008	0.262646	0.48508	-5.6851	Non-Significant	-0.0467018	9.57141	-0.351635	0.731698	0.839477	-6.59962	Non-Significant	FALSE
Cep19	-0.274905	7.45337	-2.32246	0.0402114	0.177124	-3.98964	Non-Significant	-0.248099	7.45337	-2.11675	0.0576811	0.173562	-4.58047	Non-Significant	FALSE
Cfl1	0.221701	9.32644	1.76129	0.10568	0.290567	-4.93136	Non-Significant	0.0304735	9.32644	0.241807	0.81334	0.893448	-6.63341	Non-Significant	FALSE
Cggbp1	0.139273	6.66473	1.09275	0.297659	0.52066	-5.5743	Non-Significant	0.0942903	6.66473	0.76009	0.463044	0.636187	-6.17908	Non-Significant	FALSE
Chd3	-0.238013	10.9685	-2.95357	0.0130122	0.108158	-2.98564	Non-Significant	0.0364579	10.9685	0.445679	0.664399	0.79219	-6.52585	Non-Significant	FALSE
Chga	-0.0120204	7.71199	-0.0846305	0.934063	0.965054	-6.30084	Non-Significant	-0.233717	7.71199	-1.649	0.12714	0.281622	-5.29854	Non-Significant	FALSE
Chgb	-0.244071	8.30833	-2.11322	0.0580361	0.210274	-4.37326	Non-Significant	-0.468758	8.30833	-4.08765	0.00176463	0.026016	-1.23743	Significant	FALSE
Chid1	-0.0741635	7.73298	-0.638371	0.536184	0.722723	-6.09666	Non-Significant	-0.389175	7.73298	-3.34796	0.00642579	0.0504016	-2.48498	Non-Significant	FALSE
Chmp1a	0.175607	8.21157	1.38181	0.194214	0.401935	-5.39764	Non-Significant	0.045113	8.21157	0.357973	0.727079	0.836391	-6.55613	Non-Significant	FALSE
Chmp2a	-0.128435	7.04462	-0.800845	0.440031	0.647581	-5.92037	Non-Significant	-0.428667	7.04462	-2.70205	0.0204385	0.0951902	-3.56928	Non-Significant	FALSE
Chmp3	0.0211446	7.83963	0.143734	0.888288	0.941093	-6.29808	Non-Significant	-0.140122	7.83963	-0.958017	0.358461	0.54235	-6.13353	Non-Significant	FALSE
Chmp4b	0.134366	8.34013	0.93503	0.369674	0.588537	-5.89148	Non-Significant	0.0226652	8.34013	0.15894	0.876572	0.936362	-6.62051	Non-Significant	FALSE
Chmp7	0.0369172	8.18727	0.339382	0.740658	0.862689	-6.2656	Non-Significant	-0.0659212	8.18727	-0.611715	0.553052	0.714844	-6.429	Non-Significant	FALSE
Chp1	0.121831	7.91381	1.38071	0.194541	0.402302	-5.38357	Non-Significant	0.124611	7.91381	1.42868	0.180634	0.351809	-5.60922	Non-Significant	FALSE
Chpf	0.0313203	7.58997	0.330383	0.747264	0.867473	-6.22915	Non-Significant	0.191447	7.58997	2.0457	0.0652368	0.186849	-4.69585	Non-Significant	FALSE
Chpf2	0.24751	7.78929	2.39247	0.0355232	0.168672	-3.89171	Non-Significant	-0.0826154	7.78929	-0.799428	0.440819	0.618069	-6.26592	Non-Significant	FALSE
Chrm1	0.188118	8.3499	2.20097	0.049796	0.19584	-4.22355	Non-Significant	0.123695	8.3499	1.45924	0.172219	0.341631	-5.59046	Non-Significant	TRUE
Chrm3	-0.140397	8.03981	-1.5181	0.156951	0.361094	-5.22058	Non-Significant	-0.338288	8.03981	-3.68268	0.00355726	0.0372127	-1.91772	Significant	TRUE
Chst1	0.237662	8.97501	3.0359	0.0112249	0.102536	-2.85474	Non-Significant	0.288963	8.97501	3.69324	0.00349208	0.0370267	-1.93036	Significant	FALSE
Chst10	0.109243	6.86094	1.14546	0.27612	0.498282	-5.54184	Non-Significant	0.237237	6.86094	2.5574	0.0264809	0.110289	-3.77925	Non-Significant	FALSE
Chst15	-0.271896	7.98723	-3.65823	0.00371308	0.058838	-1.759	Significant	-0.127964	7.98723	-1.74728	0.108167	0.25612	-5.17877	Non-Significant	FALSE
Chst2	0.0271857	9.61859	0.321461	0.753835	0.870875	-6.32302	Non-Significant	-0.0178667	9.61859	-0.21048	0.837108	0.908336	-6.64161	Non-Significant	FALSE
Chtf8	0.0290518	7.65735	0.329458	0.747944	0.867473	-6.23204	Non-Significant	0.287899	7.65735	3.31889	0.00676703	0.0509471	-2.53408	Non-Significant	FALSE
Chtop	-0.0217802	8.62143	-0.203113	0.842723	0.915914	-6.33591	Non-Significant	-0.0169985	8.62143	-0.1596	0.876064	0.93626	-6.64198	Non-Significant	FALSE
Ciao1	0.0143355	6.82199	0.101215	0.921186	0.95603	-6.19075	Non-Significant	-0.0245527	6.82199	-0.177662	0.86219	0.926543	-6.49199	Non-Significant	FALSE
Cic	0.0943926	7.68412	0.567314	0.581796	0.757069	-6.12906	Non-Significant	0.114592	7.68412	0.695101	0.501288	0.667885	-6.34261	Non-Significant	FALSE
Cinp	-0.336179	6.95531	-2.60566	0.0242911	0.138232	-3.48089	Non-Significant	-0.337282	6.95531	-2.68916	0.0209164	0.096419	-3.58993	Non-Significant	FALSE
Cipc	0.104601	7.50046	1.32284	0.212502	0.427879	-5.43715	Non-Significant	-0.219156	7.50046	-2.77132	0.0180496	0.0880452	-3.47802	Non-Significant	FALSE
Ckap5	-0.079237	9.20606	-0.793478	0.444135	0.651722	-6.0504	Non-Significant	0.0307001	9.20606	0.307044	0.764495	0.862028	-6.6143	Non-Significant	FALSE
Ckb	0.136848	11.8112	1.34597	0.205166	0.41687	-5.43986	Non-Significant	0.279444	11.8112	2.71172	0.020087	0.0943735	-3.59799	Non-Significant	FALSE
Clasp1	-0.286139	8.60821	-2.91999	0.0138207	0.111238	-3.04738	Non-Significant	-0.243197	8.60821	-2.50373	0.0291435	0.116929	-4.00676	Non-Significant	FALSE
Clasp2	-0.070382	10.2148	-0.783646	0.44965	0.658013	-6.05693	Non-Significant	0.00501419	10.2148	0.0553531	0.956841	0.977277	-6.65455	Non-Significant	FALSE
Clcn3	-0.0362156	9.18065	-0.548848	0.593981	0.765855	-6.21731	Non-Significant	-0.124513	9.18065	-1.88659	0.0856403	0.220261	-5.01403	Non-Significant	FALSE
Clcn6	0.115336	7.30766	1.33925	0.207274	0.419878	-5.38449	Non-Significant	0.143003	7.30766	1.67675	0.121504	0.274357	-5.21919	Non-Significant	FALSE
Clcn7	0.211348	6.64388	2.37386	0.0367152	0.170529	-3.8094	Non-Significant	0.118427	6.64388	1.36028	0.200731	0.374304	-5.56131	Non-Significant	FALSE
Cldn11	-0.0477377	8.15559	-0.224078	0.826769	0.909149	-6.29537	Non-Significant	0.0374645	8.15559	0.178279	0.861717	0.926406	-6.609	Non-Significant	FALSE
Cldn5	-0.239897	6.93055	-2.00488	0.0699887	0.235761	-4.42814	Non-Significant	-0.0700135	6.93055	-0.605385	0.557101	0.718013	-6.34201	Non-Significant	FALSE
Clec16a	-0.186094	7.7402	-1.95665	0.0760188	0.244703	-4.57608	Non-Significant	0.0216621	7.7402	0.231231	0.821344	0.89851	-6.57702	Non-Significant	FALSE
Clec2l	0.178071	6.77422	1.34543	0.205334	0.416894	-5.31518	Non-Significant	0.0171504	6.77422	0.131882	0.897438	0.949937	-6.48503	Non-Significant	FALSE
Clmn	0.0442767	6.80295	0.219152	0.83051	0.910786	-6.17189	Non-Significant	-0.110799	6.80295	-0.559198	0.587135	0.739988	-6.34034	Non-Significant	FALSE
Clock	-0.376581	8.11713	-3.64633	0.00379145	0.059032	-1.78558	Significant	-0.247159	8.11713	-2.42923	0.0332779	0.12499	-4.10716	Non-Significant	FALSE
Clptm1	0.157034	8.39271	1.82876	0.0944143	0.273709	-4.79758	Non-Significant	0.196769	8.39271	2.31298	0.0408907	0.14148	-4.30433	Non-Significant	FALSE
Clptm1l	0.25347	7.75607	2.96093	0.0128414	0.107803	-2.93155	Non-Significant	0.313238	7.75607	3.70218	0.00343784	0.0370267	-1.86774	Significant	FALSE
Clstn1	0.213362	11.1177	2.24231	0.046312	0.188638	-4.16915	Non-Significant	0.191858	11.1177	1.99796	0.0708253	0.195351	-4.80826	Non-Significant	TRUE
Clta	0.257248	8.84308	1.76191	0.105572	0.290567	-4.923	Non-Significant	0.103466	8.84308	0.710102	0.492294	0.658749	-6.39515	Non-Significant	FALSE
Cltb	-0.0761172	8.38341	-0.43379	0.672754	0.815958	-6.24848	Non-Significant	-0.275983	8.38341	-1.58288	0.141512	0.30102	-5.43575	Non-Significant	FALSE
Clu	0.514066	9.17219	3.66742	0.00365372	0.058824	-1.77479	Significant	0.566288	9.17219	4.02966	0.00194878	0.0270104	-1.34687	Significant	FALSE
Cmas	-0.176498	8.03331	-1.14695	0.27553	0.497872	-5.66556	Non-Significant	-0.260046	8.03331	-1.70608	0.115789	0.265123	-5.23922	Non-Significant	FALSE
Cmip	0.183866	8.28523	1.14982	0.274397	0.497727	-5.66593	Non-Significant	0.315539	8.28523	1.99795	0.0708273	0.195351	-4.80579	Non-Significant	FALSE
Cnbp	-0.311463	8.205	-1.95661	0.0760242	0.244703	-4.6124	Non-Significant	-0.606665	8.205	-3.82966	0.00275251	0.0330548	-1.67626	Significant	FALSE
Cnih2	0.347275	7.37973	2.97346	0.0125558	0.106744	-2.88136	Non-Significant	0.336615	7.37973	2.90259	0.0142595	0.0769901	-3.22462	Non-Significant	TRUE
Cnih3	0.274033	8.1483	2.97929	0.0124249	0.105968	-2.91669	Non-Significant	0.163652	8.1483	1.79531	0.0998561	0.243325	-5.10753	Non-Significant	TRUE
Cnnm1	0.163409	7.30902	1.46609	0.17038	0.378026	-5.22405	Non-Significant	0.211214	7.30902	1.91362	0.081803	0.213967	-4.86665	Non-Significant	FALSE
Cnot1	-0.0292882	8.52326	-0.210375	0.837188	0.914292	-6.32907	Non-Significant	-0.0797054	8.52326	-0.576708	0.575648	0.731924	-6.47513	Non-Significant	FALSE
Cnot7	-0.0429039	6.76861	-0.42035	0.682254	0.824188	-6.10475	Non-Significant	-0.223272	6.76861	-2.22859	0.0474414	0.155505	-4.32532	Non-Significant	FALSE
Cnot8	0.150425	7.02024	1.22045	0.247594	0.46793	-5.49027	Non-Significant	0.0788345	7.02024	0.650165	0.528816	0.693181	-6.30458	Non-Significant	FALSE
Cnp	-0.0793759	9.61343	-0.721952	0.485259	0.68432	-6.10874	Non-Significant	-0.0829537	9.61343	-0.75148	0.468002	0.63977	-6.37058	Non-Significant	FALSE
Cnpy3	0.288662	6.94918	2.36902	0.0370311	0.170529	-3.85425	Non-Significant	0.0778773	6.94918	0.647433	0.530517	0.694053	-6.29224	Non-Significant	FALSE
Cnst	0.00502825	7.63635	0.0648656	0.949435	0.973425	-6.29146	Non-Significant	0.0809159	7.63635	1.05485	0.313918	0.49568	-6.02746	Non-Significant	FALSE
Cntnap5a	0.0650449	7.25017	0.550115	0.59314	0.765139	-6.09953	Non-Significant	-0.0506871	7.25017	-0.432641	0.673564	0.799559	-6.45591	Non-Significant	FALSE
Cobl	-0.0254859	7.36716	-0.146626	0.886057	0.940491	-6.24013	Non-Significant	0.428319	7.36716	2.52066	0.0282765	0.114734	-3.89229	Non-Significant	FALSE
Cog3	-0.115667	7.17421	-1.37687	0.195693	0.403438	-5.33475	Non-Significant	-0.128841	7.17421	-1.55759	0.147374	0.308818	-5.38618	Non-Significant	FALSE
Cog6	-0.0612012	7.32688	-0.66525	0.519478	0.711204	-6.03267	Non-Significant	0.12391	7.32688	1.36605	0.198969	0.372615	-5.6439	Non-Significant	FALSE
Cog7	0.0672354	6.788	0.797868	0.441686	0.649196	-5.86323	Non-Significant	0.0664897	6.788	0.810798	0.434526	0.614394	-6.16116	Non-Significant	FALSE
Col25a1	0.0735366	7.3704	0.616847	0.549782	0.734407	-6.07122	Non-Significant	0.0380324	7.3704	0.321442	0.753849	0.854811	-6.51018	Non-Significant	FALSE
Copa	-0.035398	8.94323	-0.376645	0.71354	0.843516	-6.29559	Non-Significant	0.0914917	8.94323	0.975559	0.35007	0.534617	-6.17429	Non-Significant	FALSE
Copb2	-0.0844569	7.47628	-0.852417	0.412002	0.625489	-5.91175	Non-Significant	-0.00269035	7.47628	-0.0274356	0.978599	0.989803	-6.58169	Non-Significant	FALSE
Cope	0.103455	7.16275	0.644237	0.532512	0.720807	-6.03625	Non-Significant	-0.142069	7.16275	-0.893076	0.390773	0.576896	-6.13787	Non-Significant	FALSE
Copg1	0.135738	9.19995	1.9028	0.0833194	0.254423	-4.7217	Non-Significant	0.142884	9.19995	2.00025	0.0705482	0.195351	-4.83619	Non-Significant	FALSE
Copg2	0.0198851	7.92406	0.216463	0.832555	0.911894	-6.28699	Non-Significant	-0.086315	7.92406	-0.947616	0.363504	0.548431	-6.14863	Non-Significant	FALSE
Cops2	-0.486176	6.93669	-3.92638	0.00232787	0.0494765	-1.27684	Significant	-0.658997	6.93669	-5.43457	0.000199332	0.0114761	0.986153	Significant	FALSE
Cops3	-0.0874237	7.20676	-0.742645	0.473125	0.675388	-5.96578	Non-Significant	0.0308528	7.20676	0.26634	0.794861	0.879953	-6.51575	Non-Significant	FALSE
Cops4	-0.417894	7.68076	-3.04992	0.0109461	0.102057	-2.78463	Non-Significant	-0.439887	7.68076	-3.23379	0.00787626	0.054786	-2.68701	Non-Significant	FALSE
Cops7a	0.392759	7.31115	4.44385	0.000967853	0.0361952	-0.446091	Significant	0.328384	7.31115	3.7377	0.00323077	0.0357505	-1.76471	Significant	FALSE
Cops8	0.158661	7.19116	1.41624	0.184156	0.391405	-5.27531	Non-Significant	0.158081	7.19116	1.42709	0.18108	0.35201	-5.54362	Non-Significant	FALSE
Coq8a	0.127017	6.70864	0.677141	0.512185	0.705529	-5.95249	Non-Significant	-0.167473	6.70864	-0.899487	0.387496	0.573104	-6.06727	Non-Significant	FALSE
Coro1a	0.249715	8.29307	1.6071	0.136089	0.333009	-5.10931	Non-Significant	0.0431448	8.29307	0.279288	0.78516	0.874287	-6.58634	Non-Significant	FALSE
Cpd	0.0117027	8.37077	0.0826282	0.935619	0.965916	-6.33245	Non-Significant	0.0800237	8.37077	0.57143	0.579098	0.733944	-6.46569	Non-Significant	FALSE
Cpe	0.160103	11.3497	2.03672	0.0662557	0.228875	-4.48815	Non-Significant	0.251949	11.3497	3.16714	0.00887291	0.0585966	-2.81972	Non-Significant	FALSE
Cplx1	0.473379	8.34208	3.65405	0.00374042	0.0589226	-1.77216	Significant	0.488132	8.34208	3.79828	0.00290691	0.0340908	-1.7207	Significant	TRUE
Cpne4	0.465008	6.91424	3.62257	0.00395301	0.0601111	-1.75219	Significant	0.590657	6.91424	4.68988	0.000645442	0.0175626	-0.144671	Significant	FALSE
Cpne5	0.199321	6.91877	1.98062	0.0729645	0.240048	-4.45395	Non-Significant	0.214471	6.91877	2.17595	0.0520241	0.162006	-4.41471	Non-Significant	FALSE
Cpne6	0.585619	7.07975	4.16999	0.00153371	0.0410727	-0.870227	Significant	0.541719	7.07975	3.89285	0.00246682	0.0308048	-1.47397	Significant	FALSE
Cpsf2	0.100977	7.10997	1.24922	0.237292	0.457172	-5.4651	Non-Significant	0.162185	7.10997	2.03865	0.0660355	0.187334	-4.65616	Non-Significant	FALSE
Creb3	0.0266523	7.02292	0.13727	0.893276	0.942182	-6.22748	Non-Significant	-0.261275	7.02292	-1.3599	0.200849	0.374304	-5.62548	Non-Significant	FALSE
Creg2	0.00964615	7.83775	0.10605	0.917436	0.955922	-6.30451	Non-Significant	-0.257843	7.83775	-2.84221	0.0158926	0.0819617	-3.3742	Non-Significant	FALSE
Creld1	0.142499	7.07416	1.49014	0.164051	0.368565	-5.15973	Non-Significant	0.328605	7.07416	3.5011	0.00489712	0.0437149	-2.16202	Significant	FALSE
Crim1	0.236518	7.6552	1.9783	0.0732544	0.240411	-4.53465	Non-Significant	0.221569	7.6552	1.86848	0.088305	0.225367	-4.96939	Non-Significant	FALSE
Crip2	0.291736	6.78699	2.24481	0.0461089	0.188519	-4.02218	Non-Significant	0.388073	6.78699	3.06742	0.0106079	0.0636951	-2.88653	Non-Significant	FALSE
Crmp1	0.257423	7.79199	2.40699	0.034619	0.166146	-3.86342	Non-Significant	0.213028	7.79199	2.01056	0.0693084	0.193543	-4.76162	Non-Significant	FALSE
Cry2	0.111012	7.69549	1.31387	0.215403	0.430324	-5.45676	Non-Significant	-0.0312821	7.69549	-0.372029	0.716878	0.830039	-6.52187	Non-Significant	FALSE
Crym	0.0982799	7.54543	0.56141	0.585677	0.760642	-6.11948	Non-Significant	0.186163	7.54543	1.07446	0.305423	0.485346	-5.99646	Non-Significant	FALSE
Cse1l	0.0774789	6.93035	0.833224	0.42229	0.634782	-5.85787	Non-Significant	0.0120927	6.93035	0.132751	0.896767	0.94989	-6.50964	Non-Significant	FALSE
Csnk1d	-0.0834218	8.1105	-1.02324	0.327985	0.552417	-5.79149	Non-Significant	0.039169	8.1105	0.487341	0.635501	0.770078	-6.49756	Non-Significant	FALSE
Csnk1e	0.0373304	7.82949	0.421788	0.681235	0.823633	-6.21115	Non-Significant	0.145758	7.82949	1.66884	0.123086	0.275397	-5.28033	Non-Significant	FALSE
Csnk1g2	-0.209013	8.60712	-2.76711	0.0181865	0.124205	-3.30724	Non-Significant	-0.167463	8.60712	-2.23547	0.0468717	0.153973	-4.45428	Non-Significant	FALSE
Csnk1g3	-0.0921709	6.90789	-0.957238	0.358837	0.579918	-5.75804	Non-Significant	-0.244628	6.90789	-2.59125	0.0249255	0.106327	-3.74129	Non-Significant	FALSE
Csnk2a1	-0.046789	8.60185	-0.602988	0.558638	0.741794	-6.17035	Non-Significant	-0.166773	8.60185	-2.16159	0.0533458	0.164207	-4.5721	Non-Significant	FALSE
Csnk2b	0.11874	6.88357	0.747185	0.470488	0.673419	-5.92291	Non-Significant	-0.0606698	6.88357	-0.388083	0.705296	0.823677	-6.43289	Non-Significant	FALSE
Cspg5	0.253806	9.66021	2.6285	0.0233182	0.135721	-3.55375	Non-Significant	0.0499983	9.66021	0.5166	0.615574	0.754121	-6.52306	Non-Significant	TRUE
Csrnp2	-0.185025	7.13303	-1.986	0.0722944	0.238723	-4.48581	Non-Significant	-0.153717	7.13303	-1.6826	0.120344	0.272442	-5.2116	Non-Significant	FALSE
Csrnp3	-0.18315	8.04362	-1.98156	0.0728472	0.239957	-4.55732	Non-Significant	-0.330315	8.04362	-3.60271	0.00409353	0.0403032	-2.05793	Significant	FALSE
Csrp1	0.336414	7.89568	2.76643	0.018209	0.124205	-3.2698	Non-Significant	0.161045	7.89568	1.334	0.208935	0.385616	-5.72376	Non-Significant	FALSE
Cstf2t	-0.0398073	7.79312	-0.517704	0.614828	0.778492	-6.1639	Non-Significant	0.0667319	7.79312	0.878907	0.398084	0.583436	-6.20685	Non-Significant	FALSE
Ctbp1	0.283172	9.17779	4.08517	0.0017721	0.0435384	-1.0756	Significant	0.286975	9.17779	4.13357	0.00163169	0.0252262	-1.17225	Significant	FALSE
Ctcf	-0.100085	7.00763	-0.969413	0.352994	0.574312	-5.75758	Non-Significant	-0.182835	7.00763	-1.807	0.0979232	0.24125	-5.01514	Non-Significant	FALSE
Ctdsp2	0.0241876	7.24217	0.242649	0.812704	0.900153	-6.22954	Non-Significant	-0.143555	7.24217	-1.45386	0.173675	0.344009	-5.52755	Non-Significant	FALSE
Ctnnbip1	0.167745	6.63661	1.31355	0.215508	0.430324	-5.33435	Non-Significant	-0.018487	6.63661	-0.147064	0.885719	0.943694	-6.46019	Non-Significant	FALSE
Ctps	0.0349592	6.97286	0.343047	0.737974	0.861881	-6.15365	Non-Significant	0.0195133	6.97286	0.195529	0.848513	0.917678	-6.50409	Non-Significant	FALSE
Ctsb	0.255622	10.3571	2.58971	0.0249946	0.139793	-3.614	Non-Significant	0.247044	10.3571	2.48303	0.0302393	0.119972	-4.03457	Non-Significant	FALSE
Ctsf	0.290717	6.93808	3.0884	0.0102166	0.0974825	-2.65406	Significant	0.263853	6.93808	2.85367	0.0155687	0.0809572	-3.27358	Non-Significant	FALSE
Ctsl	-0.0361728	7.63071	-0.26428	0.796408	0.890847	-6.26182	Non-Significant	-0.149785	7.63071	-1.09943	0.294858	0.474537	-5.9802	Non-Significant	FALSE
Cttn	-0.0500049	8.03706	-0.468722	0.648341	0.79975	-6.20061	Non-Significant	0.00223446	8.03706	0.0212153	0.983451	0.991087	-6.61837	Non-Significant	FALSE
Ctxn1	0.240862	7.06873	1.98331	0.0726285	0.239531	-4.48277	Non-Significant	-0.214608	7.06873	-1.77598	0.103129	0.248533	-5.05511	Non-Significant	FALSE
Cuedc2	0.0748385	7.70249	0.399671	0.696984	0.833099	-6.22142	Non-Significant	-0.271076	7.70249	-1.44597	0.175832	0.347042	-5.57114	Non-Significant	FALSE
Cul1	-0.0244876	8.65339	-0.288061	0.778609	0.881275	-6.31615	Non-Significant	-0.0367517	8.65339	-0.435026	0.671883	0.798432	-6.55667	Non-Significant	FALSE
Cul2	-0.193024	6.86114	-2.17663	0.0519629	0.197385	-4.16262	Non-Significant	-0.283149	6.86114	-3.27036	0.00737862	0.0532613	-2.56428	Non-Significant	FALSE
Cul3	-0.259862	7.60788	-3.04265	0.0110898	0.102057	-2.79594	Non-Significant	-0.460273	7.60788	-5.40322	0.00020911	0.0114761	0.920136	Significant	FALSE
Cul4a	-0.229849	8.08462	-2.83239	0.0161753	0.118031	-3.16971	Non-Significant	-0.266213	8.08462	-3.31718	0.00678777	0.0509471	-2.56125	Non-Significant	FALSE
Cul9	-0.101136	7.81373	-0.998649	0.339243	0.562899	-5.80322	Non-Significant	-0.0590452	7.81373	-0.58934	0.567438	0.723988	-6.42409	Non-Significant	FALSE
Cux1	-0.0895011	7.62497	-0.747288	0.470428	0.673419	-6.01304	Non-Significant	-0.263312	7.62497	-2.2047	0.0494717	0.158665	-4.44444	Non-Significant	FALSE
Cux2	-0.0414472	7.80731	-0.349595	0.733187	0.857871	-6.24289	Non-Significant	-0.124554	7.80731	-1.05824	0.312439	0.494218	-6.03408	Non-Significant	FALSE
Cx3cl1	0.255917	9.76013	2.54014	0.0273102	0.146861	-3.70188	Non-Significant	0.651443	9.76013	6.3919	4.93528e-05	0.0058802	2.33052	Significant	TRUE
Cxcl14	0.467615	7.23851	3.3778	0.0060937	0.0773409	-2.18705	Significant	0.356015	7.23851	2.58635	0.025145	0.107056	-3.75138	Non-Significant	FALSE
Cxxc5	0.27584	7.04854	2.55594	0.0265497	0.143927	-3.55056	Non-Significant	0.33348	7.04854	3.13804	0.00934733	0.0604641	-2.78795	Non-Significant	FALSE
Cyb561	0.156525	7.55484	1.94013	0.0781933	0.247216	-4.5892	Non-Significant	0.0768356	7.55484	0.957521	0.358701	0.542405	-6.11127	Non-Significant	FALSE
Cyb5r4	-0.413549	7.35024	-3.73329	0.00325575	0.0573612	-1.614	Significant	-0.303658	7.35024	-2.78494	0.0176137	0.0869285	-3.45686	Non-Significant	FALSE
Cyfip1	-0.0830528	7.59458	-0.73003	0.480499	0.681195	-6.01819	Non-Significant	-0.00263182	7.59458	-0.023381	0.981761	0.991042	-6.59263	Non-Significant	FALSE
Cyfip2	0.0982126	10.4884	0.737662	0.476029	0.677008	-6.08638	Non-Significant	0.176485	10.4884	1.31258	0.215824	0.391053	-5.79156	Non-Significant	FALSE
Cyhr1	-0.0515577	9.10689	-0.599228	0.561055	0.743079	-6.18605	Non-Significant	0.0605896	9.10689	0.704133	0.49586	0.661971	-6.40436	Non-Significant	FALSE
Cyld	-0.18666	9.03113	-2.43353	0.0330248	0.163432	-3.87797	Non-Significant	-0.239397	9.03113	-3.12663	0.00954018	0.0606073	-2.92917	Non-Significant	FALSE
Cyp46a1	0.43233	7.9971	5.60176	0.000154777	0.0230948	1.27867	Significant	0.446771	7.9971	5.85651	0.000106064	0.00774386	1.58693	Significant	FALSE
Cyp51	-0.137909	7.34834	-1.45151	0.174314	0.382008	-5.25982	Non-Significant	-0.0749642	7.34834	-0.798267	0.441464	0.618327	-6.24155	Non-Significant	FALSE
Cyth2	0.141354	7.56101	1.06024	0.311567	0.533489	-5.72062	Non-Significant	0.1928	7.56101	1.45983	0.17206	0.341631	-5.54201	Non-Significant	FALSE
Cyth3	0.078813	7.03479	0.845006	0.415955	0.630405	-5.86048	Non-Significant	0.050782	7.03479	0.554285	0.590379	0.741226	-6.36764	Non-Significant	FALSE
D17Wsu92e	-0.0274211	9.75771	-0.347574	0.734663	0.858997	-6.31412	Non-Significant	0.0189122	9.75771	0.238379	0.815932	0.895501	-6.63333	Non-Significant	FALSE
D1Ertd622e	-0.249454	7.39898	-2.44826	0.0321703	0.161032	-3.78678	Non-Significant	-0.529324	7.39898	-5.22681	0.000274481	0.0124587	0.653567	Significant	FALSE
D430019H16Rik	0.134527	9.01052	1.50643	0.159882	0.364501	-5.28197	Non-Significant	0.0147729	9.01052	0.16559	0.871458	0.932759	-6.64981	Non-Significant	FALSE
D430041D05Rik	-0.186246	9.7056	-1.383	0.193859	0.401617	-5.44657	Non-Significant	-0.0161055	9.7056	-0.118813	0.907547	0.953935	-6.65656	Non-Significant	FALSE
D630045J12Rik	-0.284467	7.49995	-2.70594	0.0202963	0.128495	-3.35429	Non-Significant	-0.0398782	7.49995	-0.385455	0.707187	0.824533	-6.5116	Non-Significant	FALSE
Dact2	0.221896	7.04084	1.94498	0.077549	0.246581	-4.53557	Non-Significant	-0.109232	7.04084	-0.965977	0.354636	0.539304	-6.05257	Non-Significant	FALSE
Dact3	0.103177	8.98919	0.724386	0.483821	0.684023	-6.10128	Non-Significant	-0.134484	8.98919	-0.945467	0.364552	0.549702	-6.2045	Non-Significant	FALSE
Dag1	0.0577084	7.36516	0.575077	0.576713	0.753017	-6.09352	Non-Significant	0.102086	7.36516	1.02722	0.326188	0.507867	-6.02593	Non-Significant	FALSE
Dagla	-0.0693757	7.45097	-0.485978	0.636437	0.793377	-6.15458	Non-Significant	0.0563516	7.45097	0.399539	0.697079	0.819121	-6.49469	Non-Significant	FALSE
Daglb	0.0549367	7.21653	0.602434	0.558994	0.741817	-6.0643	Non-Significant	-0.0163734	7.21653	-0.181528	0.859226	0.924842	-6.53457	Non-Significant	FALSE
Dapk1	0.0224233	8.48453	0.269209	0.792708	0.888231	-6.30395	Non-Significant	0.210963	8.48453	2.56021	0.0263482	0.110166	-3.89538	Non-Significant	FALSE
Dbn1	0.13989	8.46666	1.45968	0.172099	0.380266	-5.31029	Non-Significant	0.341947	8.46666	3.60454	0.00408042	0.0403032	-2.06768	Significant	TRUE
Dbnl	0.0336237	6.98984	0.30135	0.768719	0.875268	-6.16884	Non-Significant	0.0729789	6.98984	0.668312	0.517594	0.68248	-6.29278	Non-Significant	FALSE
Dbp	0.368873	6.8807	3.98686	0.00209746	0.0458659	-1.18189	Significant	-1.06179	6.8807	-10.8145	3.10897e-07	0.000416291	6.99879	Significant	FALSE
Dcaf11	-0.00716757	7.45689	-0.0874274	0.93189	0.963552	-6.27738	Non-Significant	-0.0513042	7.45689	-0.630058	0.541412	0.70452	-6.36972	Non-Significant	FALSE
Dcaf12	-0.013786	7.13467	-0.148497	0.884615	0.939333	-6.22734	Non-Significant	0.00868831	7.13467	0.0950864	0.925941	0.963775	-6.53908	Non-Significant	FALSE
Dcaf5	-0.222793	8.51745	-2.79883	0.01718	0.123016	-3.24952	Non-Significant	-0.206189	8.51745	-2.615	0.0238883	0.103182	-3.8118	Non-Significant	FALSE
Dcaf6	0.0882426	8.21995	1.18773	0.25974	0.482426	-5.62365	Non-Significant	0.149906	8.21995	2.04273	0.0655723	0.18701	-4.7345	Non-Significant	FALSE
Dcaf8	-0.0997632	8.73172	-1.23845	0.241107	0.460808	-5.6065	Non-Significant	-0.123409	8.73172	-1.54025	0.151516	0.314542	-5.51082	Non-Significant	FALSE
Dcbld2	0.106228	6.6947	1.20466	0.253399	0.47489	-5.4614	Non-Significant	0.0659449	6.6947	0.768258	0.458371	0.633721	-6.17944	Non-Significant	FALSE
Dclk2	0.151485	7.29706	1.76807	0.104496	0.288494	-4.81141	Non-Significant	0.220824	7.29706	2.60424	0.0243532	0.104683	-3.73929	Non-Significant	FALSE
Dctn2	0.137849	9.16755	0.833024	0.422398	0.634782	-6.01777	Non-Significant	-0.0671686	9.16755	-0.405917	0.692521	0.815554	-6.57765	Non-Significant	FALSE
Dctn3	-0.432651	7.40306	-2.69101	0.0208472	0.130332	-3.38329	Non-Significant	-0.607914	7.40306	-3.81618	0.00281776	0.0335376	-1.66437	Significant	FALSE
Dctn4	0.130031	7.01046	1.4254	0.181557	0.388037	-5.24212	Non-Significant	0.14167	7.01046	1.5828	0.14153	0.30102	-5.32112	Non-Significant	FALSE
Dctn5	0.0163579	7.04777	0.105333	0.917992	0.955922	-6.22777	Non-Significant	-0.102499	7.04777	-0.671028	0.515927	0.681162	-6.30359	Non-Significant	FALSE
Dcun1d2	-0.156125	7.24495	-1.77358	0.103541	0.287938	-4.81451	Non-Significant	-0.185804	7.24495	-2.13924	0.0554665	0.16933	-4.52605	Non-Significant	FALSE
Ddhd1	-0.129729	7.46366	-1.59644	0.138453	0.336154	-5.07771	Non-Significant	0.00240296	7.46366	0.0299327	0.976652	0.989803	-6.58226	Non-Significant	FALSE
Ddn	0.0325535	11.6529	0.40229	0.695111	0.832889	-6.24238	Non-Significant	0.0194088	11.6529	0.237554	0.816556	0.895501	-6.57843	Non-Significant	FALSE
Ddost	0.29122	7.351	3.1394	0.00932453	0.0931757	-2.59795	Significant	0.397378	7.351	4.32874	0.0011731	0.0231458	-0.768518	Significant	FALSE
Ddr1	0.236746	6.79054	2.47402	0.0307283	0.155559	-3.66661	Non-Significant	0.107823	6.79054	1.14873	0.274824	0.455996	-5.83069	Non-Significant	FALSE
Ddx23	-0.0434055	7.54646	-0.553313	0.591022	0.76406	-6.12784	Non-Significant	0.0534083	7.54646	0.688205	0.505456	0.671959	-6.3396	Non-Significant	FALSE
Ddx24	0.0755497	8.68054	1.07248	0.306274	0.528141	-5.77972	Non-Significant	0.128961	8.68054	1.84113	0.0924705	0.232304	-5.07233	Non-Significant	FALSE
Ddx25	0.0962867	6.71509	0.858717	0.408662	0.622879	-5.80566	Non-Significant	0.00588747	6.71509	0.0536978	0.95813	0.978221	-6.48657	Non-Significant	FALSE
Ddx6	-0.206221	9.36075	-2.05451	0.0642517	0.224067	-4.49302	Non-Significant	-0.35997	9.36075	-3.58356	0.0042339	0.0407856	-2.1282	Non-Significant	FALSE
Deaf1	0.356192	6.5398	3.15026	0.00914503	0.0924166	-2.52541	Significant	-0.0928568	6.5398	-0.819538	0.42973	0.610772	-6.09492	Non-Significant	FALSE
Dennd4a	-0.0541055	7.77364	-0.427482	0.677206	0.819501	-6.21212	Non-Significant	-0.276637	7.77364	-2.19162	0.0506176	0.161374	-4.47271	Non-Significant	FALSE
Dennd5a	-0.219927	10.5666	-2.7396	0.0191071	0.126343	-3.3579	Non-Significant	-0.165544	10.5666	-2.04319	0.0655197	0.18701	-4.75336	Non-Significant	FALSE
Dennd5b	-0.233433	8.38529	-2.15048	0.0543904	0.202866	-4.31154	Non-Significant	-0.108381	8.38529	-1.01192	0.333133	0.51598	-6.12214	Non-Significant	FALSE
Depdc5	-0.104402	7.54827	-1.25725	0.234481	0.453713	-5.50909	Non-Significant	0.101264	7.54827	1.23715	0.241572	0.42023	-5.82356	Non-Significant	FALSE
Derl1	0.0665282	7.51907	0.83602	0.42078	0.633418	-5.92359	Non-Significant	0.174041	7.51907	2.21142	0.0488925	0.157968	-4.42248	Non-Significant	FALSE
Dgat2	0.308124	6.91805	3.38278	0.00603994	0.0772899	-2.16155	Significant	0.161774	6.91805	1.80427	0.0983716	0.241902	-4.98894	Non-Significant	FALSE
Dgkb	-0.0510829	8.43973	-0.618077	0.549	0.73401	-6.14554	Non-Significant	0.00791507	8.43973	0.0967669	0.924637	0.963493	-6.6402	Non-Significant	FALSE
Dgkg	0.172562	7.33602	1.07405	0.3056	0.527506	-5.66706	Non-Significant	0.512981	7.33602	3.25008	0.00765043	0.0542998	-2.61822	Non-Significant	FALSE
Dgki	-0.0592001	8.20818	-0.638282	0.53624	0.722723	-6.11868	Non-Significant	-0.144483	8.20818	-1.5732	0.143732	0.30251	-5.43563	Non-Significant	FALSE
Dgkz	0.0614526	10.173	0.766646	0.459291	0.665214	-6.07098	Non-Significant	0.243287	10.173	3.00353	0.011896	0.0697101	-3.13596	Non-Significant	FALSE
Dhcr24	0.319878	7.61412	3.66662	0.00365883	0.058824	-1.72931	Significant	0.214934	7.61412	2.47749	0.0305392	0.120328	-3.98102	Non-Significant	FALSE
Dhx32	0.0215815	6.73561	0.203377	0.842522	0.915914	-6.16378	Non-Significant	-0.0770674	6.73561	-0.743019	0.472907	0.644054	-6.20918	Non-Significant	FALSE
Diaph1	0.068476	6.78253	0.547535	0.594852	0.766519	-6.02738	Non-Significant	0.11845	6.78253	0.975377	0.350156	0.534617	-6.0129	Non-Significant	FALSE
Dido1	-0.378981	7.97072	-3.64934	0.00377147	0.059032	-1.77306	Significant	-0.0991993	7.97072	-0.972248	0.351643	0.535927	-6.13553	Non-Significant	FALSE
Dio2	0.0557371	6.95615	0.286661	0.779653	0.881275	-6.15729	Non-Significant	0.298237	6.95615	1.57862	0.142484	0.301406	-5.32065	Non-Significant	FALSE
Dip2a	-0.105765	8.08818	-1.06462	0.309663	0.532561	-5.74752	Non-Significant	0.107062	8.08818	1.09521	0.296627	0.476239	-6.01304	Non-Significant	FALSE
Dip2c	-0.129833	8.60953	-1.18766	0.259768	0.482426	-5.65376	Non-Significant	0.0807085	8.60953	0.74528	0.471593	0.64297	-6.36475	Non-Significant	FALSE
Diras1	0.111285	7.48308	1.03237	0.323875	0.548917	-5.74499	Non-Significant	0.0526707	7.48308	0.491504	0.632647	0.767866	-6.44785	Non-Significant	FALSE
Diras2	0.134139	9.02074	1.22833	0.244736	0.464495	-5.6245	Non-Significant	0.0428443	9.02074	0.392654	0.702012	0.821673	-6.58222	Non-Significant	FALSE
Dirc2	0.195203	7.40363	2.3822	0.0361759	0.170339	-3.87817	Non-Significant	0.0756356	7.40363	0.927338	0.373481	0.559073	-6.12066	Non-Significant	FALSE
Disp2	0.183799	8.77419	1.63034	0.131059	0.326794	-5.10581	Non-Significant	0.143665	8.77419	1.27848	0.227173	0.403161	-5.84029	Non-Significant	FALSE
Dkk3	0.106994	9.0936	0.900196	0.387134	0.600663	-5.95912	Non-Significant	0.109768	9.0936	0.923355	0.375463	0.56079	-6.22376	Non-Significant	FALSE
Dlc1	-0.330277	8.01555	-3.80683	0.00286394	0.0532614	-1.51105	Significant	-0.178285	8.01555	-2.08613	0.0608305	0.178037	-4.66278	Non-Significant	FALSE
Dlg1	-0.284226	8.98385	-3.8552	0.00263312	0.0518493	-1.4591	Significant	-0.220253	8.98385	-2.99592	0.0120597	0.070312	-3.15868	Non-Significant	TRUE
Dlg2	-0.200133	9.96806	-2.00819	0.0695918	0.234719	-4.56428	Non-Significant	-0.1189	9.96806	-1.18452	0.260958	0.44147	-5.95389	Non-Significant	TRUE
Dlg4	0.0824785	10.3935	0.96354	0.355804	0.576432	-5.8981	Non-Significant	0.174348	10.3935	2.01698	0.0685469	0.191817	-4.79839	Non-Significant	TRUE
Dlgap1	-0.0283253	9.60385	-0.306032	0.765245	0.874253	-6.32852	Non-Significant	-0.0824224	9.60385	-0.887418	0.393681	0.579892	-6.25813	Non-Significant	FALSE
Dlgap2	-0.158356	7.30384	-1.23828	0.241167	0.460808	-5.51245	Non-Significant	-0.0725469	7.30384	-0.575185	0.576643	0.732051	-6.39502	Non-Significant	FALSE
Dlgap3	-0.183768	9.09019	-1.84878	0.0912878	0.268647	-4.80131	Non-Significant	0.118212	9.09019	1.18947	0.259084	0.439131	-5.95043	Non-Significant	FALSE
Dlgap4	0.0484668	7.97718	0.310628	0.76184	0.873233	-6.25798	Non-Significant	0.29964	7.97718	1.95277	0.0765252	0.204935	-4.86544	Non-Significant	FALSE
Dmtn	0.255549	9.17725	2.90011	0.0143231	0.111252	-3.08969	Non-Significant	0.454754	9.17725	5.14636	0.000311192	0.0134415	0.490002	Significant	FALSE
Dmwd	0.261824	7.37856	2.36189	0.0375023	0.171677	-3.90116	Non-Significant	0.287267	7.37856	2.61273	0.0239855	0.103269	-3.72724	Non-Significant	FALSE
Dmxl2	-0.103636	10.0742	-0.830545	0.42374	0.635372	-6.02142	Non-Significant	-0.0290253	10.0742	-0.23079	0.821677	0.89851	-6.63076	Non-Significant	FALSE
Dnaja2	-0.193324	8.29188	-1.60677	0.136163	0.333009	-5.11655	Non-Significant	-0.234879	8.29188	-1.97337	0.0738754	0.199434	-4.85651	Non-Significant	FALSE
Dnajb1	-0.084314	7.81142	-0.703531	0.496221	0.692139	-6.04606	Non-Significant	0.233969	7.81142	1.98863	0.0719685	0.197269	-4.80422	Non-Significant	FALSE
Dnajb2	-0.027317	7.21602	-0.211038	0.836683	0.914173	-6.22538	Non-Significant	0.0677714	7.21602	0.531208	0.605744	0.748239	-6.4037	Non-Significant	FALSE
Dnajb5	0.0604394	7.24003	0.54611	0.595799	0.766629	-6.08559	Non-Significant	0.309297	7.24003	2.84197	0.0158993	0.0819617	-3.32641	Non-Significant	FALSE
Dnajc10	0.186933	7.56038	2.33728	0.039172	0.176064	-3.96684	Non-Significant	0.0130697	7.56038	0.163885	0.872769	0.933789	-6.56689	Non-Significant	FALSE
Dnajc14	0.237155	7.14865	2.94624	0.0131845	0.10864	-2.91447	Non-Significant	0.150745	7.14865	1.89263	0.0847689	0.218773	-4.8817	Non-Significant	FALSE
Dnajc18	-0.0890549	8.26176	-0.919898	0.377189	0.595739	-5.90441	Non-Significant	-0.177336	8.26176	-1.84981	0.0911303	0.230668	-5.04104	Non-Significant	FALSE
Dnajc27	0.181723	8.30473	2.50945	0.028848	0.150594	-3.7203	Non-Significant	-0.0214071	8.30473	-0.297464	0.771607	0.865312	-6.58365	Non-Significant	FALSE
Dnajc6	0.138884	9.83681	1.75164	0.107388	0.293271	-4.94691	Non-Significant	0.15417	9.83681	1.93268	0.0791918	0.209888	-4.9394	Non-Significant	FALSE
Dnmt1	-0.0266241	7.28533	-0.247142	0.809311	0.898564	-6.21887	Non-Significant	0.178577	7.28533	1.68257	0.120351	0.272442	-5.21127	Non-Significant	FALSE
Dock10	-0.162414	7.60329	-1.49535	0.162708	0.367226	-5.22039	Non-Significant	0.0981233	7.60329	0.918383	0.377947	0.563554	-6.16146	Non-Significant	FALSE
Dock3	0.00363674	9.90899	0.0331671	0.97413	0.985692	-6.37586	Non-Significant	-0.0866889	9.90899	-0.786997	0.447766	0.62389	-6.34032	Non-Significant	FALSE
Dock4	-0.0970266	7.84727	-0.683336	0.508411	0.70363	-6.06771	Non-Significant	-0.152099	7.84727	-1.08024	0.302955	0.482637	-6.01415	Non-Significant	FALSE
Dock9	-0.065018	8.86046	-0.485657	0.636657	0.793377	-6.24442	Non-Significant	0.0655205	8.86046	0.491257	0.632816	0.767866	-6.53498	Non-Significant	FALSE
Dohh	0.0416056	7.97418	0.244854	0.811038	0.900108	-6.28317	Non-Significant	-0.119859	7.97418	-0.710539	0.492033	0.658749	-6.34827	Non-Significant	FALSE
Dopey2	-0.154187	7.5231	-1.19232	0.258008	0.481159	-5.58161	Non-Significant	0.0409078	7.5231	0.320889	0.754256	0.854811	-6.53373	Non-Significant	FALSE
Dpf1	0.216645	6.92802	1.66609	0.123642	0.319607	-4.90522	Non-Significant	0.353868	6.92802	2.78356	0.0176574	0.0869285	-3.39361	Non-Significant	FALSE
Dph3	-0.327093	6.9111	-2.19445	0.0503682	0.19584	-4.14766	Non-Significant	-0.452758	6.9111	-3.10382	0.00993807	0.0619402	-2.86561	Non-Significant	FALSE
Dpp6	0.298406	8.60881	3.36548	0.00622864	0.0779453	-2.27576	Significant	0.30089	8.60881	3.41134	0.00574127	0.0473588	-2.41057	Non-Significant	FALSE
Dpp8	-0.0999903	9.37893	-1.0738	0.305709	0.527506	-5.79643	Non-Significant	-0.0367238	9.37893	-0.393316	0.701537	0.821673	-6.583	Non-Significant	FALSE
Dpy19l1	0.0174569	8.26165	0.213512	0.8348	0.913606	-6.30531	Non-Significant	0.0128977	8.26165	0.159518	0.876127	0.93626	-6.61754	Non-Significant	FALSE
Drap1	0.0703333	7.45235	0.28089	0.783963	0.882494	-6.24839	Non-Significant	-0.315108	7.45235	-1.2588	0.233938	0.410273	-5.78929	Non-Significant	FALSE
Drd1	-0.0645564	7.59069	-0.529754	0.606718	0.773259	-6.14456	Non-Significant	0.0682931	7.59069	0.567274	0.581822	0.735308	-6.42301	Non-Significant	FALSE
Drg1	-0.137027	7.62688	-0.956822	0.359038	0.579918	-5.83382	Non-Significant	-0.10877	7.62688	-0.766272	0.459504	0.633824	-6.28979	Non-Significant	FALSE
Drosha	-0.0561504	7.74744	-0.413204	0.687329	0.828047	-6.20998	Non-Significant	0.146384	7.74744	1.09361	0.297295	0.476469	-5.99711	Non-Significant	FALSE
Drp2	0.0407153	7.53916	0.397967	0.698204	0.833611	-6.20408	Non-Significant	0.00246046	7.53916	0.0242134	0.981112	0.991042	-6.58344	Non-Significant	FALSE
Dscam	-0.183391	7.92394	-1.23758	0.241417	0.460808	-5.55513	Non-Significant	-0.0452578	7.92394	-0.309782	0.762467	0.860466	-6.56352	Non-Significant	FALSE
Dsel	-0.182114	6.76651	-1.91469	0.0816537	0.251922	-4.55104	Non-Significant	-0.277743	6.76651	-2.99269	0.0121297	0.070312	-3.03586	Non-Significant	FALSE
Dstn	-0.00508843	7.44912	-0.0376018	0.970673	0.984272	-6.29096	Non-Significant	-0.402121	7.44912	-2.97479	0.0125258	0.0715225	-3.12622	Non-Significant	FALSE
Dstyk	-0.185815	7.91502	-2.18847	0.050898	0.19584	-4.22276	Non-Significant	0.0204498	7.91502	0.244687	0.811164	0.891748	-6.5828	Non-Significant	FALSE
Dtnb	-0.0355082	7.17958	-0.285806	0.780291	0.881275	-6.2104	Non-Significant	-0.162799	7.17958	-1.32646	0.211338	0.387115	-5.68362	Non-Significant	FALSE
Dtx1	0.115815	7.23384	0.900759	0.386848	0.600663	-5.82892	Non-Significant	0.283728	7.23384	2.23671	0.0467697	0.153869	-4.34635	Non-Significant	FALSE
Dtx3	0.384921	8.00626	3.18829	0.00854342	0.0908022	-2.55488	Significant	0.299393	8.00626	2.50372	0.0291441	0.116929	-3.9633	Non-Significant	FALSE
Dusp3	0.0217017	8.4333	0.188489	0.853896	0.920585	-6.32677	Non-Significant	-0.0639792	8.4333	-0.560019	0.586593	0.739942	-6.4785	Non-Significant	FALSE
Dusp6	0.0857478	7.59166	0.551756	0.592053	0.764473	-6.12648	Non-Significant	0.222506	7.59166	1.44972	0.174803	0.345733	-5.55918	Non-Significant	FALSE
Dusp7	-0.0244207	7.67604	-0.203366	0.84253	0.915914	-6.28009	Non-Significant	-0.181305	7.67604	-1.51535	0.157636	0.322502	-5.48114	Non-Significant	FALSE
Dusp8	0.173708	7.97467	1.93994	0.0782191	0.247216	-4.61168	Non-Significant	0.10083	7.97467	1.13737	0.279346	0.460361	-5.95813	Non-Significant	FALSE
Dvl1	-0.0697399	8.4656	-0.722501	0.484935	0.68432	-6.07567	Non-Significant	0.0451081	8.4656	0.472393	0.6458	0.779335	-6.5284	Non-Significant	FALSE
Dync1li1	0.022844	7.73641	0.294821	0.773573	0.878553	-6.25545	Non-Significant	0.0578517	7.73641	0.754197	0.466434	0.638278	-6.30468	Non-Significant	FALSE
Dynll1	-0.0297459	7.81286	-0.209998	0.837475	0.914292	-6.2831	Non-Significant	-0.0515898	7.81286	-0.367597	0.720088	0.832282	-6.53403	Non-Significant	FALSE
Dyrk1a	-0.11057	8.71391	-1.4333	0.179341	0.386072	-5.37034	Non-Significant	-0.173813	8.71391	-2.26536	0.0444725	0.148925	-4.40749	Non-Significant	FALSE
Edem3	-0.117419	7.64447	-1.44447	0.176244	0.38217	-5.29352	Non-Significant	-0.112815	7.64447	-1.39933	0.189042	0.36058	-5.63305	Non-Significant	FALSE
Edf1	-0.0376023	7.10642	-0.285661	0.7804	0.881275	-6.20499	Non-Significant	-0.248709	7.10642	-1.91396	0.0817555	0.213967	-4.8644	Non-Significant	FALSE
Edil3	0.142625	7.90232	1.59963	0.137743	0.335341	-5.10119	Non-Significant	-0.0725594	7.90232	-0.81837	0.430369	0.610772	-6.25947	Non-Significant	FALSE
Eef1a1	0.0533287	12.0415	0.581875	0.572282	0.74979	-6.13554	Non-Significant	0.0339301	12.0415	0.366645	0.720779	0.832498	-6.52096	Non-Significant	FALSE
Eef1b2	-0.225987	7.67168	-1.15498	0.272365	0.495958	-5.64228	Non-Significant	-0.491301	7.67168	-2.51215	0.0287093	0.116187	-3.93534	Non-Significant	FALSE
Eef1d	-0.109534	7.62271	-0.998627	0.339253	0.562899	-5.79142	Non-Significant	0.0248857	7.62271	0.229659	0.822535	0.898715	-6.56787	Non-Significant	FALSE
Eef1g	0.0869127	8.91455	0.903632	0.385387	0.600429	-5.95342	Non-Significant	0.0192741	8.91455	0.200795	0.844492	0.914126	-6.6419	Non-Significant	FALSE
Eef2	-0.0900298	11.4448	-1.19141	0.25835	0.481314	-5.63306	Non-Significant	0.106533	11.4448	1.38985	0.191824	0.363813	-5.66227	Non-Significant	FALSE
Efhd2	0.273824	8.34987	2.57357	0.0257262	0.141478	-3.60907	Non-Significant	0.338797	8.34987	3.21537	0.00813973	0.0554662	-2.74221	Non-Significant	FALSE
Efna3	0.343447	6.7221	2.7664	0.01821	0.124205	-3.17864	Non-Significant	0.0713374	6.7221	0.580916	0.572906	0.72955	-6.29967	Non-Significant	FALSE
Efnb3	0.243837	6.92599	2.19398	0.0504095	0.19584	-4.12912	Non-Significant	0.140004	6.92599	1.28126	0.226229	0.402773	-5.69471	Non-Significant	FALSE
Eftud2	0.0347648	7.57865	0.38003	0.711096	0.842245	-6.21457	Non-Significant	0.0260654	7.57865	0.287146	0.779291	0.869922	-6.54406	Non-Significant	FALSE
Egln1	0.0284415	7.4993	0.296803	0.772098	0.877275	-6.24119	Non-Significant	-0.103955	7.4993	-1.08942	0.299062	0.478233	-5.97934	Non-Significant	FALSE
Egln2	0.0246636	8.14573	0.159059	0.87648	0.9344	-6.30958	Non-Significant	-0.0446606	8.14573	-0.290912	0.776483	0.868157	-6.57834	Non-Significant	FALSE
Ehbp1	-0.192654	7.23304	-2.18448	0.0512541	0.196646	-4.19005	Non-Significant	-0.189165	7.23304	-2.17712	0.0519186	0.162006	-4.46455	Non-Significant	FALSE
Ehd3	0.226022	7.60263	2.83045	0.0162319	0.118122	-3.14289	Non-Significant	0.319551	7.60263	4.04585	0.00189544	0.0269739	-1.26669	Significant	FALSE
Ehmt2	-0.0457612	9.0492	-0.570988	0.579387	0.755404	-6.20196	Non-Significant	0.137525	9.0492	1.71669	0.113782	0.263361	-5.2649	Non-Significant	FALSE
Eid1	-0.226497	8.51769	-1.52108	0.156209	0.360317	-5.25225	Non-Significant	-0.496628	8.51769	-3.35012	0.00640114	0.0504016	-2.52804	Non-Significant	FALSE
Eif1	-0.194235	6.83974	-1.66675	0.123508	0.319569	-4.92694	Non-Significant	-0.493377	6.83974	-4.27761	0.00127842	0.0232462	-0.835912	Significant	FALSE
Eif1b	0.0969475	7.4158	0.54154	0.59884	0.768806	-6.12851	Non-Significant	-0.155313	7.4158	-0.869992	0.402731	0.588067	-6.18246	Non-Significant	FALSE
Eif2ak1	0.166858	6.85796	1.65048	0.126833	0.321952	-4.92404	Non-Significant	0.173442	6.85796	1.75678	0.106476	0.253236	-5.05559	Non-Significant	FALSE
Eif2b5	0.0542833	7.78681	0.596515	0.562802	0.744289	-6.11783	Non-Significant	0.136282	7.78681	1.51592	0.157495	0.322502	-5.48885	Non-Significant	FALSE
Eif2s3x	-0.0268788	8.0925	-0.279024	0.785358	0.882927	-6.28197	Non-Significant	-0.200139	8.0925	-2.09407	0.0599982	0.177346	-4.6486	Non-Significant	FALSE
Eif3c	0.059663	8.14032	0.502977	0.624813	0.786302	-6.18685	Non-Significant	0.137739	8.14032	1.1765	0.264017	0.443709	-5.92449	Non-Significant	FALSE
Eif3d	0.144295	7.17851	1.42839	0.180716	0.387333	-5.2557	Non-Significant	0.215786	7.17851	2.1635	0.0531688	0.164063	-4.46038	Non-Significant	FALSE
Eif3e	-0.271764	7.10193	-1.81241	0.09704	0.276167	-4.7541	Non-Significant	-0.501167	7.10193	-3.39034	0.00595942	0.0482155	-2.38369	Non-Significant	FALSE
Eif3h	-0.14292	7.23592	-0.909165	0.382585	0.598289	-5.85499	Non-Significant	-0.465777	7.23592	-2.98884	0.0122138	0.0704744	-3.09298	Non-Significant	FALSE
Eif3i	-0.0941285	7.97445	-0.701708	0.497315	0.692928	-6.05881	Non-Significant	-0.0397679	7.97445	-0.30026	0.769529	0.864066	-6.56782	Non-Significant	FALSE
Eif3k	0.0299548	6.7876	0.198502	0.846242	0.916533	-6.17698	Non-Significant	-0.161497	6.7876	-1.08792	0.299693	0.478579	-5.90355	Non-Significant	FALSE
Eif3l	0.0887466	7.04691	0.953649	0.360573	0.580995	-5.75872	Non-Significant	0.245127	7.04691	2.68911	0.0209184	0.096419	-3.57258	Non-Significant	FALSE
Eif3m	-0.190067	7.19572	-1.26927	0.23032	0.449233	-5.47439	Non-Significant	-0.330094	7.19572	-2.23493	0.0469162	0.153973	-4.3712	Non-Significant	FALSE
Eif4a1	-0.0275182	9.21134	-0.211052	0.836672	0.914173	-6.35129	Non-Significant	-0.0958076	9.21134	-0.73437	0.477954	0.648866	-6.38337	Non-Significant	FALSE
Eif4a3	0.139898	6.70505	1.15515	0.272297	0.495958	-5.50883	Non-Significant	0.205255	6.70505	1.74776	0.108082	0.25612	-5.04963	Non-Significant	TRUE
Eif4b	0.0458054	8.78779	0.507123	0.621994	0.783963	-6.23286	Non-Significant	-0.0954839	8.78779	-1.06057	0.311424	0.493195	-6.08781	Non-Significant	FALSE
Eif4enif1	-0.0429706	7.07544	-0.524191	0.610456	0.775849	-6.08977	Non-Significant	-0.00838916	7.07544	-0.104363	0.918744	0.959593	-6.53475	Non-Significant	FALSE
Eif4g1	-0.0391638	9.40187	-0.475449	0.643688	0.799033	-6.25715	Non-Significant	0.221492	9.40187	2.67609	0.0214123	0.0970393	-3.71269	Non-Significant	FALSE
Eif4g2	-0.000841892	10.3101	-0.00695269	0.994576	0.99725	-6.37033	Non-Significant	-0.0695087	10.3101	-0.570376	0.579788	0.734472	-6.48359	Non-Significant	FALSE
Eif5	0.118085	8.7712	1.31287	0.215729	0.430324	-5.52029	Non-Significant	-0.0771411	8.7712	-0.860141	0.40791	0.591232	-6.27676	Non-Significant	FALSE
Eif5a	0.257453	7.84363	2.32244	0.0402133	0.177124	-4.00808	Non-Significant	-0.0758025	7.84363	-0.684974	0.507416	0.673602	-6.35583	Non-Significant	FALSE
Eif6	0.106632	7.04605	0.759696	0.46327	0.669168	-5.93321	Non-Significant	-0.025117	7.04605	-0.181535	0.859221	0.924842	-6.51365	Non-Significant	FALSE
Elavl2	-0.103229	6.69344	-1.01147	0.333338	0.557295	-5.67907	Non-Significant	-0.338929	6.69344	-3.36773	0.00620378	0.0494456	-2.37061	Non-Significant	FALSE
Elavl3	-0.063529	7.94877	-0.760896	0.462581	0.668534	-6.01284	Non-Significant	0.0639293	7.94877	0.776695	0.453577	0.629367	-6.30044	Non-Significant	FALSE
Elf2	-0.170799	6.86928	-1.76846	0.104429	0.288494	-4.78311	Non-Significant	-0.360025	6.86928	-3.79414	0.00292789	0.0340908	-1.65776	Significant	FALSE
Elfn2	-0.142412	7.64227	-1.63321	0.13045	0.325578	-5.04208	Non-Significant	-0.0702817	7.64227	-0.814488	0.432497	0.612604	-6.25287	Non-Significant	FALSE
Elmo1	0.00949209	6.8737	0.0966331	0.924741	0.958381	-6.20037	Non-Significant	-0.0695764	6.8737	-0.7245	0.483755	0.65175	-6.2428	Non-Significant	FALSE
Elmo2	0.111678	8.48755	1.08061	0.302795	0.526501	-5.75597	Non-Significant	0.222748	8.48755	2.17509	0.0521024	0.162006	-4.53681	Non-Significant	FALSE
Elmod1	0.209867	7.96628	2.08859	0.0605713	0.216173	-4.38162	Non-Significant	0.20219	7.96628	2.03562	0.0663811	0.187718	-4.73301	Non-Significant	FALSE
Elovl5	0.199254	6.73515	1.56678	0.145219	0.34702	-5.01367	Non-Significant	0.306474	6.73515	2.48594	0.0300825	0.119704	-3.88221	Non-Significant	FALSE
Elovl6	-0.193342	7.02154	-1.60899	0.135675	0.332744	-5.00713	Non-Significant	0.0197354	7.02154	0.169116	0.868749	0.931036	-6.5236	Non-Significant	FALSE
Emc10	0.405392	8.18659	4.18031	0.00150705	0.0410727	-0.893972	Significant	0.430754	8.18659	4.49009	0.000896337	0.0201713	-0.544413	Significant	FALSE
Emc7	-0.123648	7.65069	-1.37078	0.19753	0.406048	-5.38996	Non-Significant	-0.341684	7.65069	-3.79452	0.00292596	0.0340908	-1.70558	Significant	FALSE
Eml2	0.195974	8.43817	1.09029	0.298692	0.521785	-5.75181	Non-Significant	-0.187044	8.43817	-1.04285	0.319203	0.500133	-6.08553	Non-Significant	FALSE
Enc1	0.0627205	10.6881	0.590055	0.566975	0.746239	-6.18441	Non-Significant	0.53284	10.6881	4.91985	0.000445301	0.0161151	0.143516	Significant	FALSE
Endod1	0.310921	7.54212	3.00765	0.0118085	0.105207	-2.84156	Non-Significant	0.142067	7.54212	1.3785	0.195205	0.36814	-5.63732	Non-Significant	FALSE
Eno1	0.381889	9.6243	5.47466	0.000187533	0.0230948	1.09244	Significant	0.319454	9.6243	4.56072	0.00079759	0.0191628	-0.454046	Significant	FALSE
Eno2	0.246477	10.6644	2.7283	0.0194984	0.127358	-3.37476	Non-Significant	0.241507	10.6644	2.64975	0.0224474	0.0998573	-3.74264	Non-Significant	FALSE
Enpp2	0.593909	8.48366	2.16052	0.053446	0.201023	-4.296	Non-Significant	0.00297747	8.48366	0.0108246	0.991556	0.996392	-6.63338	Non-Significant	FALSE
Enpp5	0.0914853	8.73767	1.06211	0.310753	0.533335	-5.79521	Non-Significant	0.0456561	8.73767	0.532271	0.605031	0.747704	-6.50834	Non-Significant	FALSE
Ensa	-0.203317	9.04362	-1.59579	0.138599	0.336203	-5.16311	Non-Significant	-0.196529	9.04362	-1.54503	0.150364	0.312878	-5.50839	Non-Significant	FALSE
Entpd4	-0.181269	8.68046	-0.875359	0.399929	0.612005	-5.96672	Non-Significant	0.130156	8.68046	0.63435	0.538709	0.702368	-6.44672	Non-Significant	FALSE
Entpd6	0.147799	6.89599	1.45523	0.173303	0.381328	-5.18342	Non-Significant	0.274498	6.89599	2.77178	0.0180348	0.0880452	-3.41483	Non-Significant	FALSE
Ep300	-0.199504	8.06863	-1.38283	0.19391	0.401617	-5.38965	Non-Significant	-0.0683435	8.06863	-0.480714	0.640057	0.774547	-6.50076	Non-Significant	FALSE
Epas1	-0.0654885	7.40736	-0.287857	0.778761	0.881275	-6.2434	Non-Significant	-0.361927	7.40736	-1.59768	0.138176	0.296028	-5.35518	Non-Significant	FALSE
Epb41l1	-0.0444752	10.2355	-0.474605	0.644271	0.799033	-6.25529	Non-Significant	0.138602	10.2355	1.46344	0.17109	0.340906	-5.60595	Non-Significant	FALSE
Epb41l2	-0.0689502	6.78809	-0.682312	0.509034	0.704128	-5.95289	Non-Significant	-0.0743488	6.78809	-0.757532	0.464513	0.636947	-6.21002	Non-Significant	FALSE
Epb41l3	0.0298087	8.33735	0.398443	0.697863	0.833575	-6.25154	Non-Significant	0.0342929	8.33735	0.463252	0.652137	0.783268	-6.52223	Non-Significant	FALSE
Epc2	-0.281934	7.56626	-3.37286	0.0061474	0.0776544	-2.23116	Significant	-0.343995	7.56626	-4.14168	0.00160931	0.0251594	-1.11055	Significant	FALSE
Epdr1	0.178445	7.76531	1.92391	0.0803838	0.24981	-4.62609	Non-Significant	0.146061	7.76531	1.58909	0.140104	0.299202	-5.38507	Non-Significant	FALSE
Epha6	-0.0265108	7.53191	-0.242808	0.812583	0.900153	-6.25848	Non-Significant	-0.0777847	7.53191	-0.716911	0.488244	0.655726	-6.31725	Non-Significant	FALSE
Epha7	-0.00726203	7.634	-0.089598	0.930203	0.962924	-6.29437	Non-Significant	-0.139421	7.634	-1.7274	0.111787	0.260545	-5.18254	Non-Significant	FALSE
Ephb6	-0.124436	8.70519	-1.20452	0.25345	0.47489	-5.64413	Non-Significant	-0.13877	8.70519	-1.35137	0.203482	0.377894	-5.75611	Non-Significant	FALSE
Ephx4	-0.158033	6.92213	-1.34119	0.206662	0.419273	-5.34609	Non-Significant	-0.162085	6.92213	-1.41303	0.185076	0.355803	-5.55376	Non-Significant	FALSE
Epm2a	0.0718081	7.19163	0.511079	0.619311	0.781808	-6.1258	Non-Significant	-0.323783	7.19163	-2.31882	0.040471	0.140572	-4.22518	Non-Significant	FALSE
Epm2aip1	-0.249675	8.52416	-2.12027	0.0573287	0.209449	-4.37159	Non-Significant	-0.284586	8.52416	-2.43793	0.032767	0.124822	-4.1147	Non-Significant	FALSE
Epn1	0.407066	9.10941	5.08447	0.000342957	0.029627	0.513694	Significant	0.475448	9.10941	5.92831	9.55045e-05	0.00774386	1.67216	Significant	FALSE
Epn2	-0.010896	7.9875	-0.140209	0.891007	0.941269	-6.30156	Non-Significant	0.0745124	7.9875	0.971887	0.351815	0.535927	-6.13076	Non-Significant	FALSE
Eps15	-0.149018	9.14336	-1.52406	0.155472	0.359737	-5.26076	Non-Significant	-0.126471	9.14336	-1.29364	0.222069	0.398674	-5.83084	Non-Significant	FALSE
Erbin	-0.298414	8.25669	-3.08541	0.0102713	0.0975411	-2.75209	Significant	-0.520719	8.25669	-5.42343	0.000202751	0.0114761	0.928653	Significant	FALSE
Erc2	0.0704571	8.83226	0.970717	0.352372	0.574233	-5.89078	Non-Significant	-0.10543	8.83226	-1.45637	0.172994	0.342915	-5.62349	Non-Significant	FALSE
Ergic1	0.242877	7.82694	2.585	0.025206	0.140255	-3.56881	Non-Significant	0.331412	7.82694	3.57385	0.00430699	0.0411854	-2.09539	Significant	FALSE
Ergic3	0.18185	6.87178	1.26243	0.232678	0.451531	-5.4256	Non-Significant	0.00619108	6.87178	0.0436751	0.965939	0.983195	-6.50598	Non-Significant	FALSE
Erp29	-0.280291	7.40057	-1.50616	0.15995	0.364501	-5.20258	Non-Significant	-0.364867	7.40057	-1.97804	0.0732872	0.19932	-4.7976	Non-Significant	FALSE
Esd	-0.222519	6.9199	-1.55128	0.148869	0.350942	-5.08332	Non-Significant	-0.260246	6.9199	-1.86092	0.0894393	0.227679	-4.92991	Non-Significant	FALSE
Esrra	0.0229288	7.71027	0.164631	0.872195	0.931376	-6.28248	Non-Significant	0.19488	7.71027	1.41882	0.183422	0.353893	-5.61228	Non-Significant	FALSE
Ets2	0.232953	7.03482	1.89969	0.0837608	0.254899	-4.58386	Non-Significant	0.311703	7.03482	2.58445	0.0252305	0.10725	-3.74247	Non-Significant	FALSE
Etv5	-0.0920583	8.12333	-0.913313	0.380493	0.59693	-5.88819	Non-Significant	0.462492	8.12333	4.68627	0.000649253	0.0175626	-0.224504	Significant	TRUE
Evi5	-0.238968	7.66973	-2.2979	0.0419935	0.180802	-4.04353	Non-Significant	-0.447838	7.66973	-4.31456	0.00120137	0.0231458	-0.82192	Significant	FALSE
Evi5l	-0.0439341	8.32257	-0.528127	0.60781	0.773629	-6.18882	Non-Significant	0.0127895	8.32257	0.155582	0.879157	0.938375	-6.62395	Non-Significant	FALSE
Evl	0.340364	6.953	3.15396	0.00908463	0.0924166	-2.54636	Significant	0.222048	6.953	2.08845	0.0605856	0.177869	-4.55382	Non-Significant	FALSE
Exd2	0.0382456	7.45175	0.4128	0.687617	0.828047	-6.19058	Non-Significant	-0.0299113	7.45175	-0.324846	0.751339	0.853111	-6.51958	Non-Significant	FALSE
Exoc2	0.0316735	7.0106	0.281244	0.783698	0.882494	-6.18151	Non-Significant	-0.0321782	7.0106	-0.291123	0.776327	0.868157	-6.48524	Non-Significant	FALSE
Exoc3	-0.0510909	8.31113	-0.642213	0.533777	0.721947	-6.12024	Non-Significant	-0.0104627	8.31113	-0.133081	0.896512	0.94989	-6.6271	Non-Significant	FALSE
Exoc6	-0.00987313	6.70632	-0.101991	0.920583	0.955922	-6.18053	Non-Significant	-0.198652	6.70632	-2.08793	0.0606402	0.177869	-4.5405	Non-Significant	FALSE
Exoc6b	-0.161316	7.97523	-1.32445	0.211984	0.427159	-5.45617	Non-Significant	-0.0778896	7.97523	-0.648062	0.530126	0.694015	-6.39616	Non-Significant	FALSE
Exoc7	0.0191907	7.29023	0.238522	0.815824	0.901682	-6.22361	Non-Significant	0.16342	7.29023	2.05795	0.063871	0.184293	-4.64616	Non-Significant	FALSE
Ext1	-0.130182	7.33956	-1.39232	0.191096	0.398873	-5.34081	Non-Significant	-0.300458	7.33956	-3.24024	0.00778608	0.0542998	-2.657	Non-Significant	FALSE
Extl1	0.0493209	7.87983	0.613177	0.55212	0.735976	-6.11414	Non-Significant	-0.015773	7.87983	-0.197904	0.846699	0.916146	-6.58767	Non-Significant	FALSE
Extl2	0.109306	8.18585	1.14436	0.276558	0.498399	-5.66853	Non-Significant	0.192338	8.18585	2.03982	0.0659022	0.187334	-4.73718	Non-Significant	FALSE
Extl3	-0.0745389	9.28922	-0.82607	0.426168	0.637942	-6.02493	Non-Significant	0.0469021	9.28922	0.518586	0.614233	0.753512	-6.52203	Non-Significant	FALSE
Ezh1	0.133035	6.77154	1.51044	0.158869	0.364256	-5.10142	Non-Significant	0.122032	6.77154	1.42137	0.182698	0.353259	-5.50666	Non-Significant	FALSE
Fabp3	-0.0416925	7.34014	-0.242575	0.81276	0.900153	-6.2486	Non-Significant	-0.348407	7.34014	-2.03751	0.0661658	0.187505	-4.69541	Non-Significant	FALSE
Fabp5	-0.414618	7.50133	-1.70756	0.115506	0.308401	-4.94077	Non-Significant	-0.794468	7.50133	-3.28308	0.00721301	0.0527346	-2.59519	Non-Significant	FALSE
Fads1	0.398065	7.88746	3.59418	0.00415548	0.0611449	-1.86075	Significant	0.384402	7.88746	3.51016	0.00481933	0.0434039	-2.20715	Significant	FALSE
Fads2	0.318479	6.90438	3.33889	0.00653036	0.0805913	-2.23088	Significant	0.285917	6.90438	3.05429	0.0108606	0.0650667	-2.92212	Non-Significant	FALSE
Faf1	0.0173126	7.0396	0.16195	0.874257	0.932668	-6.2141	Non-Significant	-0.022512	7.0396	-0.214461	0.834077	0.90615	-6.51043	Non-Significant	FALSE
Faim2	0.198776	9.01694	1.5596	0.146901	0.34938	-5.21078	Non-Significant	0.0828135	9.01694	0.650213	0.528786	0.693181	-6.44131	Non-Significant	FALSE
Fam102b	-0.0341026	7.50107	-0.372916	0.716236	0.844597	-6.2114	Non-Significant	0.00197637	7.50107	0.0218047	0.982991	0.991087	-6.58278	Non-Significant	FALSE
Fam110b	0.236179	7.12389	2.27703	0.0435673	0.183045	-4.01261	Non-Significant	0.298988	7.12389	2.92082	0.0138001	0.075731	-3.17335	Non-Significant	FALSE
Fam120a	0.0775779	8.14497	0.603309	0.558433	0.741794	-6.12657	Non-Significant	0.346	8.14497	2.73495	0.019267	0.0916466	-3.57593	Non-Significant	FALSE
Fam120b	-0.0125062	7.11319	-0.12034	0.906365	0.950114	-6.21894	Non-Significant	0.216862	7.11319	2.13065	0.0563025	0.170757	-4.51262	Non-Significant	FALSE
Fam131a	0.326184	9.56727	2.75145	0.0187049	0.126133	-3.34462	Non-Significant	0.301599	9.56727	2.53336	0.0276426	0.113191	-3.95679	Non-Significant	FALSE
Fam135a	-0.246387	6.7493	-2.15706	0.0537694	0.201703	-4.19184	Non-Significant	-0.590775	6.7493	-5.20749	0.000282861	0.0124717	0.658152	Significant	FALSE
Fam135b	-0.368282	7.26592	-3.36908	0.00618889	0.0778114	-2.2142	Significant	-0.00153951	7.26592	-0.0144286	0.988744	0.994687	-6.5697	Non-Significant	FALSE
Fam155a	0.121948	8.43619	1.47973	0.166766	0.372167	-5.28877	Non-Significant	0.0800214	8.43619	0.978582	0.348639	0.533834	-6.14858	Non-Significant	FALSE
Fam160a2	-0.157089	8.07758	-1.39597	0.190024	0.396946	-5.37361	Non-Significant	-0.052963	8.07758	-0.477349	0.642377	0.7765	-6.50222	Non-Significant	FALSE
Fam169a	-0.053312	7.5647	-0.619095	0.548353	0.733877	-6.09624	Non-Significant	-0.185519	7.5647	-2.16301	0.053214	0.164063	-4.50822	Non-Significant	FALSE
Fam171a1	-0.0223592	8.18803	-0.25408	0.80408	0.895263	-6.28635	Non-Significant	0.209815	8.18803	2.42186	0.0337169	0.125933	-4.11465	Non-Significant	FALSE
Fam171a2	0.0154449	8.86689	0.134729	0.895239	0.943848	-6.35559	Non-Significant	0.306139	8.86689	2.67915	0.0212952	0.0969873	-3.70506	Non-Significant	FALSE
Fam171b	-0.0535916	9.84032	-0.746005	0.471172	0.673494	-6.08986	Non-Significant	-0.193145	9.84032	-2.6793	0.0212896	0.0969873	-3.70973	Non-Significant	FALSE
Fam173a	-0.00935417	6.89046	-0.0570551	0.955516	0.975881	-6.21403	Non-Significant	-0.219773	6.89046	-1.35998	0.200824	0.374304	-5.60797	Non-Significant	FALSE
Fam174a	-0.046793	7.14163	-0.266374	0.794835	0.88987	-6.21691	Non-Significant	-0.28891	7.14163	-1.66299	0.12427	0.277215	-5.23861	Non-Significant	FALSE
Fam189a1	0.0659149	6.76864	0.401637	0.695578	0.832906	-6.09082	Non-Significant	0.204534	6.76864	1.28952	0.223445	0.399494	-5.67162	Non-Significant	FALSE
Fam19a2	0.538283	8.10301	5.09141	0.000339229	0.029627	0.534696	Significant	0.296555	8.10301	2.82168	0.0164894	0.082971	-3.41868	Non-Significant	FALSE
Fam19a5	0.219406	7.73695	2.18	0.0516575	0.19713	-4.22841	Non-Significant	0.132766	7.73695	1.32876	0.210601	0.386884	-5.72134	Non-Significant	FALSE
Fam20b	-0.105691	8.44913	-1.43003	0.180254	0.387054	-5.35956	Non-Significant	-0.168983	8.44913	-2.30583	0.04141	0.142357	-4.32856	Non-Significant	FALSE
Fam20c	0.170294	6.82277	1.27383	0.228757	0.447217	-5.39619	Non-Significant	0.200329	6.82277	1.53538	0.152695	0.315279	-5.36063	Non-Significant	FALSE
Fam212b	-0.574178	8.01123	-4.10301	0.00171896	0.0426238	-1.02392	Significant	-0.496885	8.01123	-3.59675	0.00413674	0.0405276	-2.07466	Significant	FALSE
Fam216a	-0.160006	7.27482	-0.915168	0.37956	0.596516	-5.84308	Non-Significant	-0.18926	7.27482	-1.09545	0.296523	0.476239	-5.96021	Non-Significant	FALSE
Fam217b	0.22735	7.41525	2.35668	0.0378495	0.172722	-3.92558	Non-Significant	-0.0570936	7.41525	-0.59268	0.565277	0.722583	-6.38262	Non-Significant	FALSE
Fam219a	0.351256	7.93658	4.23491	0.00137393	0.0400089	-0.80103	Significant	0.282277	7.93658	3.43775	0.00547848	0.0462693	-2.33648	Non-Significant	FALSE
Fam220a	0.0390719	7.12547	0.471305	0.646553	0.799033	-6.11403	Non-Significant	0.19791	7.12547	2.43056	0.0331991	0.12499	-4.02059	Non-Significant	FALSE
Fam234b	0.114433	8.54076	1.23511	0.242299	0.462164	-5.5936	Non-Significant	0.145097	8.54076	1.57756	0.142727	0.301406	-5.44458	Non-Significant	FALSE
Fam32a	-0.0739741	7.60582	-0.756179	0.465292	0.669561	-6.00322	Non-Significant	-0.15601	7.60582	-1.60347	0.13689	0.294925	-5.35777	Non-Significant	FALSE
Fam49a	0.145312	8.66786	1.53003	0.154004	0.358316	-5.23536	Non-Significant	0.186595	8.66786	1.97546	0.0736115	0.199377	-4.86408	Non-Significant	FALSE
Fam53b	-0.143658	6.83522	-1.39899	0.18914	0.396946	-5.25531	Non-Significant	-0.0216355	6.83522	-0.218261	0.831188	0.905105	-6.4922	Non-Significant	FALSE
Fam69b	-0.156862	7.61282	-1.22891	0.244529	0.464495	-5.54989	Non-Significant	-0.0443441	7.61282	-0.35139	0.731877	0.839477	-6.53002	Non-Significant	FALSE
Fam76a	0.11372	7.39579	1.11091	0.290098	0.513471	-5.66166	Non-Significant	-0.135007	7.39579	-1.32281	0.212509	0.387871	-5.70195	Non-Significant	FALSE
Fam81a	0.0341466	8.69746	0.335398	0.74358	0.864541	-6.30219	Non-Significant	0.0126192	8.69746	0.124602	0.903067	0.952882	-6.64955	Non-Significant	FALSE
Fam84a	0.199153	7.61644	2.02348	0.0677846	0.23154	-4.45634	Non-Significant	0.42998	7.61644	4.43579	0.000980916	0.0208483	-0.612655	Significant	FALSE
Fam8a1	-0.0797753	7.52791	-0.915498	0.379395	0.596516	-5.863	Non-Significant	-0.0430858	7.52791	-0.498978	0.627538	0.763765	-6.45546	Non-Significant	FALSE
Fam91a1	-0.06195	7.41933	-0.507001	0.622077	0.783963	-6.13731	Non-Significant	0.118847	7.41933	0.986161	0.345068	0.529869	-6.07641	Non-Significant	FALSE
Farp1	-0.0280306	6.79509	-0.13431	0.895563	0.943848	-6.17835	Non-Significant	0.0125879	6.79509	0.0622266	0.951489	0.974467	-6.50472	Non-Significant	FALSE
Fat3	-0.3847	10.6391	-4.81424	0.000527577	0.0339808	0.10096	Significant	-0.377667	10.6391	-4.68702	0.00064845	0.0175626	-0.236579	Significant	FALSE
Fat4	-0.13438	7.1958	-0.659478	0.523039	0.712461	-6.03326	Non-Significant	-0.224217	7.1958	-1.11581	0.288081	0.467848	-5.93081	Non-Significant	FALSE
Fau	-0.219714	7.93198	-1.46628	0.170328	0.378026	-5.28412	Non-Significant	-0.465847	7.93198	-3.11985	0.00965673	0.0607059	-2.89638	Non-Significant	FALSE
Fbf1	-0.0398505	7.54943	-0.527468	0.608253	0.773824	-6.13948	Non-Significant	0.137641	7.54943	1.84651	0.0916376	0.231025	-5.00137	Non-Significant	FALSE
Fbxl14	0.0549854	7.22901	0.67528	0.513323	0.706413	-6.01553	Non-Significant	0.0589688	7.22901	0.732675	0.478947	0.649099	-6.27118	Non-Significant	FALSE
Fbxl16	0.282021	10.2306	2.62917	0.0232903	0.135721	-3.54903	Non-Significant	0.201636	10.2306	1.86809	0.0883629	0.225367	-5.03289	Non-Significant	FALSE
Fbxl19	-0.197656	8.56799	-1.679	0.121056	0.315665	-5.03111	Non-Significant	-0.0482336	8.56799	-0.413934	0.68681	0.810612	-6.56508	Non-Significant	FALSE
Fbxl2	-0.00185583	6.99203	-0.0207894	0.983783	0.989696	-6.21823	Non-Significant	0.0305952	6.99203	0.350584	0.732465	0.839701	-6.46449	Non-Significant	FALSE
Fbxl3	-0.133191	7.92415	-1.65625	0.125646	0.321796	-5.02316	Non-Significant	-0.0908741	7.92415	-1.14362	0.276853	0.458512	-5.95215	Non-Significant	FALSE
Fbxl5	-0.394001	8.72579	-2.95781	0.0129133	0.108069	-2.98742	Non-Significant	-0.470944	8.72579	-3.55756	0.00443244	0.041796	-2.17053	Non-Significant	FALSE
Fbxo10	0.0972431	7.02878	0.716337	0.488585	0.687144	-5.9535	Non-Significant	0.183812	7.02878	1.38028	0.194671	0.367651	-5.58738	Non-Significant	FALSE
Fbxo18	-0.327646	8.70833	-4.37529	0.0010851	0.0363236	-0.596396	Significant	-0.167935	8.70833	-2.26154	0.044772	0.149494	-4.41523	Non-Significant	FALSE
Fbxo2	-0.0581258	7.55409	-0.252596	0.805198	0.895538	-6.2647	Non-Significant	-0.354509	7.55409	-1.54104	0.151325	0.31439	-5.43993	Non-Significant	FALSE
Fbxo21	0.195459	8.50121	2.44417	0.0324055	0.161178	-3.83617	Non-Significant	0.190953	8.50121	2.4047	0.0347605	0.128337	-4.15687	Non-Significant	FALSE
Fbxo25	0.214072	7.41342	2.23067	0.0472688	0.190019	-4.11688	Non-Significant	0.292999	7.41342	3.08299	0.010316	0.06293	-2.91946	Non-Significant	FALSE
Fbxo28	-0.0732759	6.94966	-0.809041	0.435495	0.64623	-5.88057	Non-Significant	-0.00628394	6.94966	-0.0712467	0.944469	0.973063	-6.52545	Non-Significant	FALSE
Fbxo33	-0.242676	7.54662	-2.70293	0.0204062	0.128887	-3.36479	Non-Significant	-0.1783	7.54662	-2.0057	0.0698899	0.193954	-4.76135	Non-Significant	FALSE
Fbxo34	0.0332789	7.37337	0.363575	0.723007	0.849588	-6.20674	Non-Significant	-0.15247	7.37337	-1.67477	0.121897	0.274782	-5.23749	Non-Significant	FALSE
Fbxo44	0.309694	7.52682	2.89977	0.0143319	0.111252	-3.02275	Non-Significant	0.181031	7.52682	1.70201	0.116567	0.266353	-5.19946	Non-Significant	FALSE
Fbxo45	0.0687065	7.37673	0.839378	0.418973	0.631762	-5.90907	Non-Significant	0.0609192	7.37673	0.75035	0.468655	0.64001	-6.27242	Non-Significant	FALSE
Fbxo9	0.0596794	8.72592	0.48634	0.636188	0.793377	-6.24056	Non-Significant	-0.0631731	8.72592	-0.516868	0.615393	0.754121	-6.51809	Non-Significant	FALSE
Fbxw11	0.0180752	8.91216	0.227679	0.824036	0.907762	-6.34147	Non-Significant	0.151664	8.91216	1.91486	0.0816304	0.213967	-4.96762	Non-Significant	FALSE
Fbxw2	-0.00733756	7.82103	-0.0547598	0.957303	0.976205	-6.30672	Non-Significant	-0.157264	7.82103	-1.18027	0.262575	0.442528	-5.90273	Non-Significant	FALSE
Fbxw5	0.256622	7.25773	3.05373	0.0108716	0.101798	-2.74274	Non-Significant	0.135492	7.25773	1.62393	0.132431	0.288333	-5.28478	Non-Significant	FALSE
Fdft1	0.0699876	7.20563	0.649445	0.529264	0.718382	-6.03489	Non-Significant	-0.0646412	7.20563	-0.606032	0.556686	0.718013	-6.35897	Non-Significant	FALSE
Fem1a	-0.0621778	8.52527	-0.749931	0.468898	0.672941	-6.06374	Non-Significant	-0.118096	8.52527	-1.43474	0.178938	0.350444	-5.64108	Non-Significant	FALSE
Fez1	-0.154315	9.52007	-1.13898	0.278701	0.50093	-5.72992	Non-Significant	-0.169314	9.52007	-1.24573	0.238524	0.416407	-5.88882	Non-Significant	FALSE
Fez2	-0.0438918	6.93055	-0.374478	0.715106	0.843835	-6.1465	Non-Significant	-0.169813	6.93055	-1.47665	0.167577	0.335904	-5.46703	Non-Significant	FALSE
Fgf12	0.259498	7.70273	2.57907	0.0254748	0.140769	-3.57818	Non-Significant	-0.000142208	7.70273	-0.00141639	0.998895	0.999936	-6.59265	Non-Significant	TRUE
Fgf13	0.238816	7.20931	2.71369	0.020016	0.128281	-3.3153	Non-Significant	-0.0158749	7.20931	-0.18162	0.859156	0.924842	-6.52743	Non-Significant	FALSE
Fgf14	0.0162027	6.81706	0.156639	0.878342	0.936013	-6.19362	Non-Significant	-0.240632	6.81706	-2.35891	0.0377006	0.134921	-4.11632	Non-Significant	TRUE
Fgfr1	0.244824	6.76679	1.65966	0.124947	0.321739	-4.88858	Non-Significant	0.408771	6.76679	2.85565	0.0155137	0.0809572	-3.25129	Non-Significant	FALSE
Fgfr1op2	-0.291514	7.20685	-2.4126	0.034276	0.165389	-3.8267	Non-Significant	-0.378825	7.20685	-3.1858	0.00858161	0.0575103	-2.74836	Non-Significant	FALSE
Fgfr2	0.234741	6.79276	2.41372	0.0342076	0.165358	-3.75674	Non-Significant	0.298484	6.79276	3.15305	0.00909943	0.0595801	-2.74278	Non-Significant	FALSE
Fgfr3	0.164629	8.0411	1.76666	0.104741	0.288678	-4.8685	Non-Significant	0.242276	8.0411	2.63426	0.0230788	0.101212	-3.74472	Non-Significant	FALSE
Fjx1	0.484422	7.46021	5.97858	8.878e-05	0.0230948	1.79133	Significant	0.271974	7.46021	3.36215	0.00626562	0.0494966	-2.42823	Non-Significant	FALSE
Fkbp15	-0.143894	7.04936	-1.45006	0.174709	0.38217	-5.23123	Non-Significant	-0.210406	7.04936	-2.16275	0.0532379	0.164063	-4.4707	Non-Significant	FALSE
Fkbp1a	0.105257	7.56473	1.11499	0.28842	0.511663	-5.67534	Non-Significant	-0.174971	7.56473	-1.85368	0.0905373	0.230037	-4.98875	Non-Significant	FALSE
Fkbp4	-0.0134344	8.17959	-0.0874349	0.931884	0.963552	-6.31319	Non-Significant	0.328663	8.17959	2.1762	0.0520021	0.162006	-4.5195	Non-Significant	FALSE
Fkbp9	0.131935	7.02817	0.774486	0.454828	0.661916	-5.9233	Non-Significant	-0.0772754	7.02817	-0.459413	0.654807	0.784596	-6.41941	Non-Significant	FALSE
Fkrp	0.287731	7.28085	3.26053	0.00750915	0.0863069	-2.39882	Significant	-0.0365061	7.28085	-0.415213	0.685901	0.810252	-6.46038	Non-Significant	FALSE
Flcn	-0.0142965	7.15775	-0.184352	0.857063	0.921773	-6.22462	Non-Significant	0.0166067	7.15775	0.217503	0.831764	0.905105	-6.52198	Non-Significant	FALSE
Flot1	0.158468	7.74356	0.995381	0.34076	0.563019	-5.8021	Non-Significant	0.0528526	7.74356	0.334157	0.744491	0.848764	-6.53902	Non-Significant	TRUE
Flrt1	-0.222695	7.25808	-1.99877	0.0707267	0.236759	-4.48358	Non-Significant	-0.24228	7.25808	-2.20601	0.0493586	0.158634	-4.42245	Non-Significant	FALSE
Flrt2	-0.142387	7.5253	-1.55726	0.147453	0.34976	-5.14409	Non-Significant	-0.379934	7.5253	-4.16564	0.00154508	0.0245451	-1.0671	Significant	FALSE
Flywch1	0.182791	8.86562	2.01751	0.0684848	0.232449	-4.53972	Non-Significant	0.2303	8.86562	2.54758	0.0269493	0.111374	-3.93072	Non-Significant	FALSE
Fmn2	-0.00162495	7.21348	-0.0114591	0.991061	0.995148	-6.25254	Non-Significant	-0.0543229	7.21348	-0.387703	0.705569	0.823677	-6.47428	Non-Significant	FALSE
Fmnl2	-0.123421	6.85298	-1.07857	0.303664	0.526692	-5.61978	Non-Significant	-0.0134264	6.85298	-0.121261	0.905652	0.953935	-6.51015	Non-Significant	FALSE
Fmr1	-0.309283	6.92015	-3.38996	0.00596343	0.0771501	-2.16738	Significant	-0.57273	6.92015	-6.36486	5.12494e-05	0.0058802	2.32141	Significant	TRUE
Fndc3a	-0.206501	6.92312	-1.97096	0.0741811	0.241508	-4.47525	Non-Significant	-0.000529049	6.92312	-0.00522926	0.99592	0.999279	-6.53012	Non-Significant	FALSE
Fndc4	0.355942	7.2415	3.20834	0.00824262	0.0905259	-2.4773	Significant	0.211506	7.2415	1.91815	0.081175	0.213466	-4.84665	Non-Significant	FALSE
Fndc5	0.174784	7.33234	1.73543	0.110313	0.29954	-4.87081	Non-Significant	-0.0315279	7.33234	-0.314568	0.758925	0.858904	-6.50731	Non-Significant	FALSE
Fnta	-0.439989	6.98237	-3.68029	0.00357219	0.058824	-1.68514	Significant	-0.566148	6.98237	-4.84076	0.000505515	0.0166037	0.0632336	Significant	FALSE
Foxk2	-0.217322	8.63755	-2.63113	0.0232086	0.135721	-3.53778	Non-Significant	-0.119519	8.63755	-1.45936	0.172187	0.341631	-5.61699	Non-Significant	FALSE
Frmpd4	-0.18014	8.55718	-2.05604	0.0640826	0.224038	-4.47199	Non-Significant	-0.161548	8.55718	-1.85975	0.0896157	0.227911	-5.04578	Non-Significant	FALSE
Fry	-0.126375	9.35625	-1.03322	0.323491	0.548644	-5.83736	Non-Significant	-0.0332879	9.35625	-0.271446	0.791031	0.877732	-6.62597	Non-Significant	FALSE
Fscn1	0.13933	8.01192	1.39967	0.188942	0.396855	-5.3613	Non-Significant	0.328079	8.01192	3.34701	0.00643665	0.0504016	-2.50106	Non-Significant	FALSE
Ftl1	0.254542	7.05841	2.27982	0.0433538	0.182993	-4.01095	Non-Significant	0.0161102	7.05841	0.145825	0.886675	0.943766	-6.51544	Non-Significant	FALSE
Fut8	-0.0512444	7.36331	-0.605554	0.556993	0.740629	-6.08209	Non-Significant	-0.068652	7.36331	-0.818659	0.43021	0.610772	-6.22296	Non-Significant	FALSE
Fxr2	-0.12873	8.62038	-1.18294	0.261559	0.48433	-5.65825	Non-Significant	0.149409	8.62038	1.38629	0.19288	0.365041	-5.70563	Non-Significant	FALSE
Fxyd6	0.233202	7.81314	1.69882	0.11718	0.309899	-4.95595	Non-Significant	0.198383	7.81314	1.45931	0.172199	0.341631	-5.56176	Non-Significant	FALSE
Fyn	0.188264	7.84456	1.76645	0.104778	0.288678	-4.85841	Non-Significant	0.353344	7.84456	3.36512	0.00623263	0.0494966	-2.46188	Non-Significant	FALSE
Fyttd1	-0.274946	7.14227	-2.73153	0.0193858	0.126932	-3.29638	Non-Significant	-0.526415	7.14227	-5.29842	0.000245654	0.0117475	0.772376	Significant	FALSE
G3bp2	-0.0581722	9.26634	-0.836977	0.420265	0.633318	-6.01567	Non-Significant	0.0226493	9.26634	0.325274	0.751024	0.853111	-6.60826	Non-Significant	FALSE
Gaa	0.353855	8.87336	2.47513	0.0306678	0.155546	-3.79895	Non-Significant	0.43833	8.87336	3.06968	0.010565	0.0635802	-3.01833	Non-Significant	FALSE
Gabarap	0.184652	6.60433	1.02867	0.325535	0.550367	-5.63838	Non-Significant	-0.0575119	6.60433	-0.324642	0.75149	0.853111	-6.40946	Non-Significant	FALSE
Gabarapl1	-0.114552	10.2286	-0.724859	0.483543	0.684023	-6.09999	Non-Significant	-0.28044	10.2286	-1.76679	0.104719	0.250358	-5.18684	Non-Significant	FALSE
Gabarapl2	-0.135338	7.02976	-1.1485	0.274918	0.497727	-5.58941	Non-Significant	-0.352134	7.02976	-3.03321	0.0112791	0.0665317	-2.9945	Non-Significant	FALSE
Gabbr1	0.167987	10.7158	2.1921	0.0505754	0.19584	-4.26085	Non-Significant	0.182078	10.7158	2.35414	0.0380203	0.135217	-4.24306	Non-Significant	TRUE
Gabra1	0.176794	9.52615	1.63342	0.130406	0.325578	-5.11345	Non-Significant	0.0865801	9.52615	0.797523	0.441878	0.618583	-6.3324	Non-Significant	TRUE
Gabra3	0.107437	7.28957	1.28341	0.225502	0.443584	-5.4543	Non-Significant	-0.00240607	7.28957	-0.0289692	0.977404	0.989803	-6.55634	Non-Significant	FALSE
Gabra4	-0.0878167	8.18863	-1.06091	0.311273	0.533335	-5.76727	Non-Significant	-0.315724	8.18863	-3.84132	0.00269731	0.0325378	-1.65071	Significant	FALSE
Gabrb1	-0.1981	7.77504	-1.52619	0.154947	0.359574	-5.19598	Non-Significant	-0.313983	7.77504	-2.43212	0.0331077	0.124929	-4.07667	Non-Significant	FALSE
Gabrb3	0.142066	8.41588	1.06871	0.307897	0.530257	-5.76774	Non-Significant	0.0240606	8.41588	0.182245	0.858677	0.924842	-6.62136	Non-Significant	TRUE
Gabrd	0.0423955	7.44775	0.339024	0.74092	0.862689	-6.21928	Non-Significant	-0.0114739	7.44775	-0.0923462	0.928069	0.964817	-6.57132	Non-Significant	FALSE
Gad2	-0.0173408	8.37383	-0.138056	0.892669	0.942182	-6.32792	Non-Significant	0.0250706	8.37383	0.201752	0.843761	0.913705	-6.61775	Non-Significant	FALSE
Gak	0.0537392	8.36207	0.606315	0.556505	0.740348	-6.14206	Non-Significant	0.174188	8.36207	1.98886	0.0719402	0.197269	-4.82789	Non-Significant	FALSE
Galnt1	-0.220389	7.41916	-1.78267	0.101985	0.285685	-4.8263	Non-Significant	-0.531938	7.41916	-4.32336	0.00118374	0.0231458	-0.800865	Significant	FALSE
Galnt11	-0.0485611	6.96361	-0.571757	0.578884	0.755115	-6.04574	Non-Significant	0.00568497	6.96361	0.06862	0.946513	0.973063	-6.5252	Non-Significant	FALSE
Galnt16	0.18455	7.33519	1.50322	0.160696	0.364501	-5.17965	Non-Significant	0.153714	7.33519	1.2612	0.233104	0.410048	-5.76034	Non-Significant	FALSE
Gap43	0.0222954	7.87459	0.150437	0.88312	0.93849	-6.29752	Non-Significant	-0.0675333	7.87459	-0.459464	0.654771	0.784596	-6.49621	Non-Significant	FALSE
Garnl3	0.0308119	7.43015	0.290067	0.777114	0.880334	-6.22728	Non-Significant	0.109583	7.43015	1.04222	0.319483	0.500133	-6.01789	Non-Significant	FALSE
Gas6	0.137351	8.12351	1.58334	0.141408	0.340549	-5.13321	Non-Significant	-0.0726992	8.12351	-0.844082	0.416449	0.598631	-6.25033	Non-Significant	FALSE
Gatad1	0.172247	7.50141	1.81494	0.0966285	0.275875	-4.77229	Non-Significant	0.0144792	7.50141	0.153054	0.881103	0.939329	-6.56424	Non-Significant	FALSE
Gbf1	-0.0850195	7.40304	-0.559119	0.587187	0.762101	-6.10353	Non-Significant	0.203894	7.40304	1.36421	0.199529	0.373402	-5.65398	Non-Significant	FALSE
Gclc	0.040275	7.32625	0.396162	0.699497	0.834783	-6.18127	Non-Significant	0.031479	7.32625	0.312478	0.760471	0.8593	-6.51002	Non-Significant	FALSE
Gda	0.0855101	8.91006	1.2326	0.243201	0.463554	-5.61868	Non-Significant	-0.119047	8.91006	-1.71933	0.113288	0.262837	-5.2616	Non-Significant	FALSE
Gde1	0.232212	9.31764	1.81248	0.0970276	0.276167	-4.85629	Non-Significant	0.214598	9.31764	1.67079	0.122696	0.275397	-5.32994	Non-Significant	FALSE
Gdi1	0.346398	8.96139	4.97129	0.00041024	0.0323124	0.341374	Significant	0.15138	8.96139	2.17461	0.0521468	0.162006	-4.55561	Non-Significant	FALSE
Gdi2	0.113777	8.25155	1.33972	0.207127	0.419878	-5.45395	Non-Significant	-0.0624496	8.25155	-0.740905	0.474137	0.645193	-6.34176	Non-Significant	FALSE
Gdpd5	0.205034	6.65328	2.10816	0.058548	0.211595	-4.22691	Non-Significant	0.177724	6.65328	1.87527	0.0872976	0.223502	-4.85193	Non-Significant	FALSE
Get4	-0.103026	6.70359	-0.544288	0.59701	0.767243	-6.04881	Non-Significant	-0.50642	6.70359	-2.6731	0.0215275	0.0970551	-3.5705	Non-Significant	FALSE
Gfap	0.260846	8.49378	2.09037	0.0603848	0.215902	-4.40294	Non-Significant	0.351801	8.49378	2.84143	0.0159149	0.0819617	-3.40422	Non-Significant	TRUE
Gfra2	-0.193991	7.00585	-1.85369	0.0905362	0.267694	-4.66652	Non-Significant	-0.129497	7.00585	-1.27057	0.229874	0.405802	-5.73845	Non-Significant	FALSE
Ggt7	0.298057	7.90362	2.72019	0.0197841	0.128281	-3.34753	Non-Significant	0.200031	7.90362	1.84226	0.092296	0.232301	-5.02638	Non-Significant	FALSE
Gid4	-0.165849	7.84832	-2.03524	0.0664254	0.228941	-4.46377	Non-Significant	-0.228231	7.84832	-2.82297	0.0164513	0.0829693	-3.41125	Non-Significant	FALSE
Gipc1	0.0958504	6.76069	0.890608	0.392039	0.603727	-5.78372	Non-Significant	0.0416502	6.76069	0.396564	0.699209	0.820523	-6.41238	Non-Significant	FALSE
Git1	0.00419528	9.0867	0.0344532	0.973128	0.985269	-6.37227	Non-Significant	0.0546064	9.0867	0.448499	0.662424	0.79054	-6.55755	Non-Significant	FALSE
Glce	-0.224206	7.29441	-2.1981	0.0500467	0.19584	-4.17543	Non-Significant	-0.204073	7.29441	-2.0273	0.0673398	0.18989	-4.7098	Non-Significant	FALSE
Glo1	-0.0821387	7.48766	-0.594705	0.56397	0.74518	-6.10776	Non-Significant	-0.262958	7.48766	-1.91121	0.082139	0.213977	-4.9011	Non-Significant	FALSE
Glrb	0.209626	8.8879	1.92539	0.0801816	0.24981	-4.68163	Non-Significant	0.208349	8.8879	1.91721	0.0813051	0.213466	-4.96168	Non-Significant	TRUE
Glrx3	-0.130868	7.67699	-0.757759	0.464383	0.669515	-6.00634	Non-Significant	-0.176793	7.67699	-1.03049	0.324717	0.506755	-6.0559	Non-Significant	FALSE
Glyr1	0.0611052	8.90279	0.809714	0.435124	0.64623	-6.03183	Non-Significant	0.128603	8.90279	1.70804	0.115416	0.265123	-5.27601	Non-Significant	FALSE
Gm12174	-0.1729	7.4386	-1.04261	0.31931	0.543964	-5.74285	Non-Significant	-0.331249	7.4386	-2.00897	0.0694981	0.193871	-4.74876	Non-Significant	FALSE
Gm15772	-0.290564	6.90367	-1.47818	0.167173	0.372466	-5.19587	Non-Significant	-0.675094	6.90367	-3.44625	0.00539649	0.0462693	-2.26332	Non-Significant	FALSE
Gm20594	-2.07899	7.8377	-14.9104	1.09186e-08	2.924e-05	9.17328	Significant	-2.40561	7.8377	-17.4435	2.04489e-09	5.47622e-06	11.3038	Significant	FALSE
Gm9866	-0.00634877	6.68975	-0.0444045	0.965371	0.982787	-6.18366	Non-Significant	-0.220914	6.68975	-1.56681	0.145214	0.304528	-5.30834	Non-Significant	FALSE
Gna11	0.251929	7.58469	2.65542	0.0222205	0.133016	-3.43935	Non-Significant	0.192879	7.58469	2.0461	0.0651919	0.186849	-4.6883	Non-Significant	FALSE
Gna12	-0.119901	8.31903	-1.00294	0.33726	0.562308	-5.82998	Non-Significant	-0.123087	8.31903	-1.04144	0.319827	0.500291	-6.08612	Non-Significant	FALSE
Gna13	-0.0476676	7.40205	-0.375151	0.71462	0.843806	-6.20256	Non-Significant	-0.0788895	7.40205	-0.625985	0.543985	0.705468	-6.36841	Non-Significant	FALSE
Gnai1	0.130041	8.84069	1.55809	0.147257	0.349604	-5.20868	Non-Significant	0.0692639	8.84069	0.832098	0.422899	0.605783	-6.30116	Non-Significant	TRUE
Gnai2	0.0547976	8.04562	0.47211	0.645996	0.799033	-6.19889	Non-Significant	0.055852	8.04562	0.486843	0.635843	0.770144	-6.49183	Non-Significant	FALSE
Gnal	0.0820044	8.40968	0.843157	0.416944	0.630754	-5.97503	Non-Significant	0.110875	8.40968	1.15087	0.273982	0.455033	-5.9692	Non-Significant	FALSE
Gnao1	0.238459	8.88901	1.91035	0.0822584	0.252624	-4.70315	Non-Significant	0.289945	8.88901	2.32665	0.0399152	0.139395	-4.30278	Non-Significant	FALSE
Gnaq	0.0207166	8.55174	0.264817	0.796005	0.890807	-6.31714	Non-Significant	-0.0683802	8.55174	-0.879626	0.39771	0.583436	-6.25073	Non-Significant	FALSE
Gnas	0.3622	9.83485	3.86996	0.00256656	0.0518493	-1.43533	Significant	0.237804	9.83485	2.53018	0.0278001	0.113662	-3.96216	Non-Significant	FALSE
Gnaz	-0.100324	8.73644	-1.30682	0.217708	0.432914	-5.52478	Non-Significant	0.013688	8.73644	0.179407	0.860852	0.925856	-6.64372	Non-Significant	FALSE
Gnb1	0.139302	10.1521	1.71304	0.114468	0.307946	-4.99792	Non-Significant	-0.149625	10.1521	-1.83589	0.0932897	0.233923	-5.08587	Non-Significant	FALSE
Gnb2	0.254191	8.41126	2.61053	0.0240803	0.137499	-3.55024	Non-Significant	0.36033	8.41126	3.73537	0.00324398	0.0357505	-1.83553	Significant	FALSE
Gnb4	-0.00348817	7.01475	-0.0292917	0.977152	0.985988	-6.22422	Non-Significant	-0.0440909	7.01475	-0.377573	0.71287	0.828115	-6.45744	Non-Significant	FALSE
Gnb5	0.00943262	8.15884	0.0670021	0.947772	0.973193	-6.31704	Non-Significant	0.168272	8.15884	1.21264	0.250451	0.430492	-5.88546	Non-Significant	FALSE
Gng2	0.357317	7.01199	3.77086	0.00304912	0.0554547	-1.52393	Significant	0.0588594	7.01199	0.62704	0.543318	0.705468	-6.31055	Non-Significant	FALSE
Gng7	0.164975	8.2151	1.51537	0.157632	0.362039	-5.22124	Non-Significant	0.376864	8.2151	3.51174	0.00480593	0.0434039	-2.21898	Non-Significant	FALSE
Gnl1	0.0966433	8.84801	1.30789	0.217355	0.432771	-5.5276	Non-Significant	0.0402771	8.84801	0.546558	0.595501	0.743964	-6.50387	Non-Significant	FALSE
Gnl3l	0.0685473	8.89128	0.94057	0.366949	0.585907	-5.91966	Non-Significant	-0.0125936	8.89128	-0.173202	0.865611	0.929539	-6.64736	Non-Significant	FALSE
Gnpat	-0.066002	6.94977	-0.608781	0.554927	0.738615	-6.01945	Non-Significant	0.0494894	6.94977	0.469061	0.648107	0.780796	-6.40951	Non-Significant	FALSE
Gnptab	0.0778665	7.3863	0.47134	0.646529	0.799033	-6.14549	Non-Significant	0.234082	7.3863	1.43511	0.178834	0.350444	-5.55551	Non-Significant	FALSE
Gnptg	-0.10889	7.16634	-0.819438	0.429784	0.640848	-5.91394	Non-Significant	-0.259176	7.16634	-1.97699	0.0734198	0.19932	-4.77581	Non-Significant	FALSE
Golga2	-0.125444	7.75605	-1.61955	0.133374	0.329802	-5.06681	Non-Significant	-0.0747187	7.75605	-0.97473	0.350463	0.534781	-6.11652	Non-Significant	FALSE
Golga7b	0.111702	9.38972	1.02702	0.326277	0.550927	-5.84276	Non-Significant	-0.0535805	9.38972	-0.491859	0.632404	0.767866	-6.53723	Non-Significant	FALSE
Gorasp2	0.272483	6.81432	2.68887	0.0209271	0.130332	-3.3069	Non-Significant	0.347975	6.81432	3.52368	0.00470559	0.043156	-2.09981	Significant	FALSE
Gosr2	0.160356	7.22736	1.59719	0.138285	0.336154	-5.04311	Non-Significant	0.181531	7.22736	1.82764	0.0945922	0.236746	-4.98875	Non-Significant	FALSE
Got1	0.227614	9.12923	2.90669	0.0141548	0.111252	-3.07844	Non-Significant	0.330233	9.12923	4.21079	0.00143116	0.0239541	-1.04061	Significant	FALSE
Gpbp1	-0.255459	8.55127	-2.57998	0.025433	0.140769	-3.62333	Non-Significant	-0.36035	8.55127	-3.66529	0.00366739	0.0377943	-1.97728	Significant	FALSE
Gpbp1l1	0.044727	7.12812	0.496215	0.629425	0.788963	-6.11184	Non-Significant	-0.000302891	7.12812	-0.00341019	0.99734	0.999936	-6.54345	Non-Significant	FALSE
Gpc1	0.102896	8.06536	1.12642	0.283758	0.506445	-5.68148	Non-Significant	0.211699	8.06536	2.34946	0.0383365	0.13564	-4.22851	Non-Significant	FALSE
Gpd1	0.0469515	7.51205	0.442153	0.666872	0.811028	-6.17712	Non-Significant	0.189866	7.51205	1.80996	0.097438	0.240693	-5.0501	Non-Significant	FALSE
Gpd1l	0.175394	8.0385	1.89353	0.0846405	0.255976	-4.68264	Non-Significant	0.202342	8.0385	2.21133	0.0489004	0.157968	-4.45451	Non-Significant	FALSE
Gpr137	0.262681	7.29416	2.67354	0.0215105	0.131219	-3.38633	Non-Significant	0.120954	7.29416	1.2383	0.24116	0.419913	-5.78353	Non-Significant	FALSE
Gpr153	-0.0906291	6.84546	-1.0316	0.324219	0.548917	-5.68899	Non-Significant	-0.45462	6.84546	-5.20472	0.000284083	0.0124717	0.650277	Significant	FALSE
Gpr155	0.0160221	6.90104	0.129139	0.899559	0.946941	-6.19611	Non-Significant	0.0301695	6.90104	0.249495	0.807536	0.888854	-6.4857	Non-Significant	FALSE
Gpr158	0.0727708	8.90377	0.683545	0.508284	0.70363	-6.12792	Non-Significant	-0.00730448	8.90377	-0.0687608	0.946403	0.973063	-6.66107	Non-Significant	FALSE
Gpr162	0.11404	9.77773	1.01045	0.333806	0.55734	-5.86003	Non-Significant	0.118327	9.77773	1.04266	0.319288	0.500133	-6.10688	Non-Significant	FALSE
Gpr17	-0.108548	7.11126	-0.844174	0.4164	0.630723	-5.85857	Non-Significant	0.335751	7.11126	2.68654	0.0210149	0.0965317	-3.58696	Non-Significant	FALSE
Gpr22	-0.0127522	6.69079	-0.109221	0.914977	0.954914	-6.17968	Non-Significant	-0.258241	6.69079	-2.24372	0.0461972	0.15236	-4.28763	Non-Significant	FALSE
Gpr26	-0.224036	9.80731	-2.21483	0.0486015	0.194184	-4.23941	Non-Significant	-0.302389	9.80731	-2.97796	0.0124547	0.0712686	-3.19016	Non-Significant	FALSE
Gpr27	-0.0699999	7.7731	-0.602893	0.5587	0.741794	-6.11348	Non-Significant	0.0909481	7.7731	0.794273	0.443691	0.620148	-6.27772	Non-Significant	FALSE
Gpr37	-0.122382	7.50832	-1.19453	0.257177	0.480014	-5.58569	Non-Significant	-0.226454	7.50832	-2.22204	0.0479905	0.156539	-4.41039	Non-Significant	FALSE
Gpr37l1	0.333059	8.10797	3.29186	0.007101	0.0834056	-2.38134	Significant	0.280282	8.10797	2.79882	0.0171803	0.0855183	-3.46102	Non-Significant	FALSE
Gpr85	-0.0459354	7.35928	-0.399435	0.697153	0.833099	-6.19224	Non-Significant	-0.164808	7.35928	-1.44376	0.17644	0.347499	-5.55344	Non-Significant	FALSE
Gpr88	0.0892186	8.82773	0.851963	0.412243	0.625489	-5.99074	Non-Significant	0.347142	8.82773	3.32692	0.00667103	0.0509076	-2.56939	Non-Significant	FALSE
Gprasp1	-0.0296571	10.5307	-0.302215	0.768077	0.874909	-6.3177	Non-Significant	-0.033069	10.5307	-0.334202	0.744458	0.848764	-6.58947	Non-Significant	FALSE
Gprasp2	0.00454729	8.45794	0.0315072	0.975425	0.985988	-6.34544	Non-Significant	-0.0198132	8.45794	-0.138403	0.892401	0.947977	-6.6348	Non-Significant	FALSE
Gprc5b	0.023426	8.61054	0.267448	0.79403	0.88934	-6.31725	Non-Significant	0.0710472	8.61054	0.816849	0.431202	0.61163	-6.30584	Non-Significant	FALSE
Gprin1	0.235746	8.84492	2.27558	0.0436787	0.183045	-4.12592	Non-Significant	0.461956	8.84492	4.46866	0.000928763	0.020227	-0.601809	Significant	FALSE
Gps1	0.0983915	8.35048	1.27104	0.229713	0.448702	-5.53871	Non-Significant	0.117439	8.35048	1.53241	0.15342	0.315773	-5.49502	Non-Significant	FALSE
Gramd1b	-0.00684258	8.64563	-0.0566409	0.955838	0.975881	-6.35152	Non-Significant	0.250724	8.64563	2.09215	0.0601989	0.177382	-4.68007	Non-Significant	FALSE
Gramd4	-0.241339	7.30918	-3.07562	0.0104533	0.0989181	-2.71196	Significant	0.119365	7.30918	1.55381	0.148269	0.310112	-5.40374	Non-Significant	FALSE
Grb2	0.273868	7.6245	2.53783	0.0274229	0.147171	-3.63985	Non-Significant	0.101463	7.6245	0.943544	0.365492	0.550216	-6.12717	Non-Significant	FALSE
Grid1	0.0155787	7.68223	0.1675	0.86999	0.929978	-6.28204	Non-Significant	0.0753417	7.68223	0.818496	0.4303	0.610772	-6.24944	Non-Significant	FALSE
Grik5	0.0867677	9.34293	0.685913	0.506845	0.702553	-6.13168	Non-Significant	-0.119089	9.34293	-0.94054	0.366964	0.551785	-6.20985	Non-Significant	FALSE
Grin2a	-0.472664	10.6747	-4.19631	0.00146672	0.0410727	-0.886919	Significant	-0.398899	10.6747	-3.50745	0.00484246	0.0434039	-2.24137	Non-Significant	TRUE
Grin3a	0.146669	7.71338	0.868565	0.403478	0.616381	-5.91151	Non-Significant	0.21033	7.71338	1.25918	0.233808	0.410273	-5.80465	Non-Significant	FALSE
Grina	0.401184	7.75962	4.32474	0.001181	0.0372086	-0.650714	Significant	0.346158	7.75962	3.76612	0.00307443	0.0350354	-1.7537	Significant	FALSE
Grk2	0.141969	9.0375	1.77633	0.103068	0.287218	-4.90671	Non-Significant	0.226641	9.0375	2.83588	0.0160743	0.0823944	-3.43561	Non-Significant	FALSE
Grk3	-0.18404	8.52089	-2.11871	0.0574847	0.209733	-4.37087	Non-Significant	-0.120074	8.52089	-1.39607	0.189994	0.361433	-5.69275	Non-Significant	FALSE
Grk6	0.13812	7.4346	1.7018	0.116607	0.309794	-4.92028	Non-Significant	0.227436	7.4346	2.83105	0.0162143	0.0823944	-3.36321	Non-Significant	FALSE
Grm3	-0.182346	8.622	-2.32479	0.0400465	0.177124	-4.04769	Non-Significant	-0.259053	8.622	-3.32454	0.00669933	0.0509471	-2.57581	Non-Significant	TRUE
Grm5	-0.0820663	9.84476	-0.882412	0.396266	0.60779	-5.97957	Non-Significant	-0.0685736	9.84476	-0.733179	0.478652	0.649027	-6.38226	Non-Significant	FALSE
Gsg1l	0.231188	7.85645	2.95216	0.0130452	0.108158	-2.95229	Non-Significant	0.240155	7.85645	3.10196	0.00997115	0.0619553	-2.9229	Non-Significant	FALSE
Gsk3a	0.501088	8.14201	5.44575	0.000195966	0.0230948	1.05579	Significant	0.437093	8.14201	4.79498	0.000544232	0.0167007	-0.044401	Significant	FALSE
Gspt1	-0.157052	7.08287	-1.44092	0.177222	0.383804	-5.24062	Non-Significant	-0.0784377	7.08287	-0.736134	0.476922	0.647998	-6.26477	Non-Significant	FALSE
Gstm5	-0.11186	7.85363	-0.839431	0.418944	0.631762	-5.95087	Non-Significant	-0.289299	7.85363	-2.18169	0.0515052	0.162006	-4.4937	Non-Significant	FALSE
Gstp1	0.388323	6.9946	3.12602	0.00955065	0.0936873	-2.59599	Significant	0.220257	6.9946	1.79449	0.099993	0.243397	-5.00597	Non-Significant	FALSE
Gstp2	0.420938	6.71778	3.24182	0.00776418	0.087732	-2.37799	Significant	0.273232	6.71778	2.14239	0.0551626	0.169216	-4.43569	Non-Significant	FALSE
Gtdc1	-0.223972	6.85679	-1.84504	0.0918648	0.270048	-4.67458	Non-Significant	-0.466494	6.85679	-3.90259	0.00242562	0.0306406	-1.4725	Significant	FALSE
Gtf3c4	-0.206723	8.15318	-2.28234	0.0431615	0.182624	-4.08626	Non-Significant	-0.1292	8.15318	-1.44589	0.175854	0.347042	-5.60518	Non-Significant	FALSE
Gtpbp1	0.106805	6.7618	1.26609	0.231415	0.450384	-5.39624	Non-Significant	0.200332	6.7618	2.45016	0.0320619	0.123365	-3.95161	Non-Significant	FALSE
Gzf1	-0.0818629	6.96474	-0.895399	0.389583	0.602369	-5.81043	Non-Significant	0.00592784	6.96474	0.06661	0.948077	0.973325	-6.52834	Non-Significant	FALSE
H1f0	0.269249	6.64794	2.71747	0.0198811	0.128281	-3.2517	Non-Significant	0.0590496	6.64794	0.605318	0.557144	0.718013	-6.2769	Non-Significant	FALSE
H2afx	-0.106965	6.76409	-0.779381	0.452057	0.659732	-5.88496	Non-Significant	-0.195848	6.76409	-1.46163	0.171575	0.34162	-5.46637	Non-Significant	FALSE
H2afy	0.0610449	6.83602	0.585614	0.569852	0.748156	-6.00887	Non-Significant	0.211477	6.83602	2.09205	0.0602093	0.177382	-4.54503	Non-Significant	FALSE
H2afz	-0.338385	8.17895	-2.32466	0.0400553	0.177124	-4.02749	Non-Significant	-0.509575	8.17895	-3.52895	0.00466199	0.0430511	-2.19853	Non-Significant	FALSE
H3f3a	-0.146089	7.97726	-0.830901	0.423547	0.635372	-5.96575	Non-Significant	-0.359215	7.97726	-2.05407	0.0643002	0.184958	-4.70612	Non-Significant	FALSE
Habp4	0.180604	8.07684	1.95237	0.0765771	0.24556	-4.59944	Non-Significant	-0.0749802	8.07684	-0.815349	0.432024	0.612473	-6.27072	Non-Significant	FALSE
Hace1	-0.0954996	7.72897	-1.0834	0.30161	0.524828	-5.71373	Non-Significant	0.00709009	7.72897	0.0813919	0.93658	0.96915	-6.59931	Non-Significant	FALSE
Haghl	0.0599929	7.04465	0.342108	0.738661	0.861932	-6.18251	Non-Significant	-0.353327	7.04465	-2.02586	0.0675069	0.18989	-4.68076	Non-Significant	FALSE
Hap1	0.418144	8.15164	1.15618	0.271894	0.495958	-5.65035	Non-Significant	0.528222	8.15164	1.47806	0.167205	0.335904	-5.55119	Non-Significant	TRUE
Hars	-0.00399056	7.61635	-0.0310172	0.975807	0.985988	-6.29625	Non-Significant	-0.103051	7.61635	-0.80493	0.437766	0.616047	-6.25525	Non-Significant	FALSE
Hba.a1	0.220141	7.75421	0.534311	0.603666	0.772277	-6.08988	Non-Significant	1.87195	7.75421	4.71011	0.000624522	0.0174216	-0.150989	Significant	FALSE
Hba.a2	0.203054	7.77303	0.49496	0.630282	0.789474	-6.11483	Non-Significant	1.83739	7.77303	4.64152	0.000698491	0.0182069	-0.264358	Significant	FALSE
Hbb.b1	-0.315631	8.8757	-0.763539	0.461067	0.666705	-6.05097	Non-Significant	1.00511	8.8757	2.44918	0.0321178	0.123402	-4.08917	Non-Significant	FALSE
Hcfc1	-0.193843	8.01885	-1.45801	0.172551	0.380635	-5.28972	Non-Significant	0.0785771	8.01885	0.601358	0.559685	0.719907	-6.4297	Non-Significant	FALSE
Hcn2	-0.0768427	7.73608	-0.63278	0.539697	0.724829	-6.09704	Non-Significant	-0.16979	7.73608	-1.40649	0.186959	0.357396	-5.62789	Non-Significant	FALSE
Hdac11	0.0576006	8.88734	0.456892	0.656562	0.803966	-6.26107	Non-Significant	-0.106198	8.88734	-0.844231	0.416369	0.598631	-6.2938	Non-Significant	FALSE
Hdac3	0.225287	7.04751	1.80319	0.0985484	0.279569	-4.73761	Non-Significant	0.0564162	7.04751	0.457146	0.656385	0.786136	-6.41489	Non-Significant	FALSE
Hdac5	0.0299401	8.45068	0.351431	0.731847	0.857343	-6.27698	Non-Significant	0.112069	8.45068	1.32845	0.210703	0.386884	-5.76591	Non-Significant	FALSE
Hdgf	0.25161	6.85645	2.12315	0.0570421	0.208972	-4.23268	Non-Significant	0.100604	6.85645	0.863384	0.4062	0.590877	-6.11626	Non-Significant	FALSE
Hdhd2	-0.122623	7.84029	-1.15676	0.271665	0.495958	-5.6434	Non-Significant	-0.148083	7.84029	-1.4096	0.186062	0.357178	-5.6308	Non-Significant	FALSE
Heatr5b	-0.0948714	7.76643	-0.900586	0.386935	0.600663	-5.88971	Non-Significant	0.0523631	7.76643	0.503821	0.624239	0.761947	-6.47122	Non-Significant	FALSE
Hecw2	-0.408862	8.41207	-4.03224	0.00194016	0.0444627	-1.15643	Significant	-0.787177	8.41207	-7.78893	7.97852e-06	0.00267081	4.12116	Significant	FALSE
Herpud1	-0.0193294	7.28962	-0.153827	0.880508	0.937351	-6.23562	Non-Significant	0.273832	7.28962	2.21771	0.0483563	0.157349	-4.3888	Non-Significant	FALSE
Hey1	0.274932	7.14974	2.76856	0.0181395	0.124205	-3.21133	Non-Significant	0.211943	7.14974	2.15667	0.053806	0.165433	-4.4662	Non-Significant	FALSE
Hid1	0.099592	7.26171	1.19449	0.257191	0.480014	-5.54547	Non-Significant	0.1612	7.26171	1.95539	0.0761824	0.204221	-4.80028	Non-Significant	FALSE
Hif1a	0.225566	7.55088	2.52155	0.0282316	0.149415	-3.66053	Non-Significant	0.133962	7.55088	1.50534	0.160157	0.325665	-5.47762	Non-Significant	FALSE
Hip1	-0.1392	7.34789	-1.36936	0.19796	0.406272	-5.35866	Non-Significant	0.0298859	7.34789	0.298253	0.77102	0.865114	-6.52368	Non-Significant	FALSE
Hip1r	-0.0933843	7.82715	-1.24524	0.238695	0.458555	-5.54441	Non-Significant	-0.15492	7.82715	-2.0821	0.061256	0.178236	-4.65387	Non-Significant	FALSE
Hipk1	-0.199517	8.89464	-1.6937	0.118171	0.31068	-5.02437	Non-Significant	-0.148957	8.89464	-1.26922	0.230335	0.406348	-5.85949	Non-Significant	FALSE
Hipk2	-0.440461	7.09212	-3.10485	0.00991977	0.095903	-2.66296	Significant	-0.600234	7.09212	-4.31554	0.00119939	0.0231458	-0.802574	Significant	FALSE
Hipk3	-0.212411	9.41949	-2.65356	0.0222947	0.133016	-3.51387	Non-Significant	-0.247491	9.41949	-3.08565	0.0102669	0.06283	-3.00245	Non-Significant	FALSE
Hist1h2ab	-0.376332	6.93049	-2.58949	0.0250041	0.139793	-3.50984	Non-Significant	-0.484287	6.93049	-3.40911	0.00576406	0.0473588	-2.33688	Non-Significant	FALSE
Hist1h2ac	-0.330167	6.90039	-2.29359	0.0423143	0.181716	-3.98802	Non-Significant	-0.4498	6.90039	-3.1943	0.00845211	0.0573031	-2.70625	Non-Significant	FALSE
Hist1h2ad	-0.363186	6.94648	-2.5134	0.028645	0.150414	-3.63683	Non-Significant	-0.468726	6.94648	-3.31771	0.00678134	0.0509471	-2.49748	Non-Significant	FALSE
Hist1h2ae	-0.357934	6.89691	-2.41511	0.0341237	0.165358	-3.79209	Non-Significant	-0.476858	6.89691	-3.29019	0.00712223	0.0523993	-2.53959	Non-Significant	FALSE
Hist1h2ag	-0.329552	6.87149	-2.23348	0.0470365	0.190019	-4.08035	Non-Significant	-0.454614	6.87149	-3.1494	0.00915903	0.0598241	-2.78089	Non-Significant	FALSE
Hist1h2ah	-0.338465	6.88411	-2.3302	0.0396655	0.176746	-3.92713	Non-Significant	-0.451636	6.88411	-3.18059	0.00866195	0.0578471	-2.7285	Non-Significant	FALSE
Hist1h2ai	-0.35839	6.95708	-2.48572	0.0300945	0.154594	-3.68375	Non-Significant	-0.474316	6.95708	-3.36254	0.00626123	0.0494966	-2.42031	Non-Significant	FALSE
Hist1h2ao	-0.32768	6.88261	-2.22911	0.0473984	0.190019	-4.08828	Non-Significant	-0.444514	6.88261	-3.09221	0.0101469	0.0626114	-2.88187	Non-Significant	FALSE
Hist1h2ap	-0.327955	6.88181	-2.22676	0.0475941	0.190519	-4.09186	Non-Significant	-0.443354	6.88181	-3.07861	0.0103973	0.0632388	-2.90549	Non-Significant	FALSE
Hist1h2bc	-0.316154	7.25065	-2.44589	0.0323068	0.161113	-3.77221	Non-Significant	-0.245278	7.25065	-1.93151	0.0793505	0.209888	-4.85911	Non-Significant	FALSE
Hist1h4a	-0.473599	7.99853	-2.62432	0.0234931	0.136046	-3.52595	Non-Significant	-0.743564	7.99853	-4.13093	0.00163905	0.0252262	-1.14987	Significant	FALSE
Hist1h4b	-0.488983	7.95427	-2.74079	0.0190663	0.126343	-3.32743	Non-Significant	-0.746356	7.95427	-4.19258	0.00147602	0.0242501	-1.04298	Significant	FALSE
Hist1h4c	-0.448875	7.9177	-2.4823	0.0302784	0.154792	-3.75784	Non-Significant	-0.728857	7.9177	-4.03563	0.00192893	0.0270104	-1.30683	Significant	FALSE
Hist1h4d	-0.296266	7.24293	-1.9137	0.0817916	0.252057	-4.62362	Non-Significant	-0.662749	7.24293	-4.31521	0.00120005	0.0231458	-0.809316	Significant	FALSE
Hist1h4f	-0.466582	7.59733	-2.51764	0.0284295	0.149995	-3.68263	Non-Significant	-0.747355	7.59733	-4.04332	0.00190369	0.0269739	-1.27982	Significant	FALSE
Hist1h4h	-0.479618	8.12626	-2.59704	0.0246689	0.139371	-3.5787	Non-Significant	-0.734768	8.12626	-3.99704	0.00206103	0.027876	-1.38614	Significant	FALSE
Hist1h4i	-0.468722	7.72837	-2.72228	0.01971	0.128281	-3.34648	Non-Significant	-0.745017	7.72837	-4.32839	0.00117379	0.0231458	-0.80243	Significant	FALSE
Hist1h4j	-0.481366	7.84627	-2.67804	0.0213376	0.13106	-3.42719	Non-Significant	-0.741208	7.84627	-4.1271	0.00164976	0.0252461	-1.14748	Significant	FALSE
Hist1h4k	-0.468194	7.97154	-2.53396	0.0276128	0.147531	-3.67581	Non-Significant	-0.760186	7.97154	-4.12032	0.00166894	0.0253944	-1.16606	Significant	FALSE
Hist1h4m	-0.445225	7.87541	-2.62104	0.0236315	0.136097	-3.52295	Non-Significant	-0.661409	7.87541	-3.90371	0.00242092	0.0306406	-1.53044	Significant	FALSE
Hist1h4n	-0.445055	7.87566	-2.62366	0.023521	0.136046	-3.51855	Non-Significant	-0.660336	7.87566	-3.90287	0.00242441	0.0306406	-1.53188	Significant	FALSE
Hist2h2aa2	-0.210152	7.60948	-1.29322	0.222208	0.438198	-5.48151	Non-Significant	-0.396391	7.60948	-2.44563	0.0323215	0.12383	-4.04551	Non-Significant	FALSE
Hivep1	-0.510788	8.13438	-2.99941	0.0119843	0.105226	-2.88726	Non-Significant	-0.179472	8.13438	-1.07414	0.305561	0.485346	-6.0485	Non-Significant	FALSE
Hivep2	-0.36367	10.5426	-2.36979	0.0369811	0.170529	-3.97842	Non-Significant	-0.0787647	10.5426	-0.506413	0.622476	0.760836	-6.50988	Non-Significant	FALSE
Hlf	0.357481	7.07019	2.19522	0.0503001	0.19584	-4.14355	Non-Significant	0.102934	7.07019	0.638209	0.536286	0.700231	-6.31018	Non-Significant	FALSE
Hmgxb3	-0.126882	7.92274	-1.39966	0.188944	0.396855	-5.35987	Non-Significant	0.0762508	7.92274	0.854503	0.410894	0.593834	-6.23623	Non-Significant	FALSE
Hmox2	-0.0114776	6.8155	-0.079019	0.938424	0.966206	-6.19369	Non-Significant	-0.0772018	6.8155	-0.544184	0.597079	0.743964	-6.35293	Non-Significant	FALSE
Hnrnpab	-0.118081	7.49039	-1.10777	0.291396	0.514748	-5.67925	Non-Significant	-0.263112	7.49039	-2.48009	0.0303981	0.120272	-3.98086	Non-Significant	FALSE
Hnrnpk	0.0664143	9.36883	0.703178	0.496433	0.692139	-6.11935	Non-Significant	0.0685688	9.36883	0.724067	0.48401	0.65175	-6.38958	Non-Significant	FALSE
Hnrnpul1	-0.0191135	8.23502	-0.253789	0.8043	0.895263	-6.29453	Non-Significant	-0.0174506	8.23502	-0.234385	0.818954	0.896998	-6.60121	Non-Significant	FALSE
Homer1	-0.278189	10.0428	-2.78195	0.0177086	0.124146	-3.29682	Non-Significant	0.630958	10.0428	6.17857	6.66301e-05	0.00617776	2.03414	Significant	FALSE
Hp1bp3	0.0782966	8.38806	0.930816	0.371756	0.590838	-5.89847	Non-Significant	0.0454753	8.38806	0.545456	0.596233	0.743964	-6.48119	Non-Significant	FALSE
Hpca	0.233473	9.83171	1.92135	0.0807348	0.250531	-4.69516	Non-Significant	0.134938	9.83171	1.10557	0.292304	0.472129	-6.041	Non-Significant	FALSE
Hpcal4	0.204204	10.5327	1.77916	0.102584	0.286763	-4.89813	Non-Significant	0.305998	10.5327	2.638	0.0229247	0.101212	-3.76506	Non-Significant	FALSE
Hras	0.0525258	8.28879	0.479971	0.640569	0.79751	-6.21461	Non-Significant	-0.118327	8.28879	-1.08928	0.299119	0.478233	-6.02976	Non-Significant	FALSE
Hrh3	0.368031	7.41678	4.32785	0.00117486	0.0372086	-0.635251	Significant	0.217502	7.41678	2.56641	0.0260578	0.109378	-3.80822	Non-Significant	TRUE
Hs2st1	-0.118933	7.44425	-1.34872	0.204306	0.415438	-5.39747	Non-Significant	-0.098208	7.44425	-1.12399	0.284743	0.465533	-5.9417	Non-Significant	FALSE
Hs3st4	0.0557322	7.96582	0.534015	0.603864	0.772277	-6.16476	Non-Significant	-0.0425517	7.96582	-0.411441	0.688583	0.811631	-6.52283	Non-Significant	FALSE
Hs6st1	0.0630663	7.11966	0.550427	0.592933	0.765139	-6.07298	Non-Significant	0.193435	7.11966	1.71894	0.113359	0.262837	-5.14173	Non-Significant	FALSE
Hsbp1	-0.113217	7.20674	-0.803158	0.438748	0.647013	-5.92655	Non-Significant	-0.11939	7.20674	-0.859759	0.408112	0.591232	-6.17793	Non-Significant	FALSE
Hspa12a	0.218339	8.51462	1.98755	0.0721028	0.238723	-4.5682	Non-Significant	0.133472	8.51462	1.22231	0.246917	0.426333	-5.89204	Non-Significant	FALSE
Hspa13	-0.0206238	7.08147	-0.18687	0.855135	0.920879	-6.20934	Non-Significant	0.0834011	7.08147	0.770591	0.457042	0.63221	-6.22737	Non-Significant	FALSE
Hspa8	-0.0448702	12.5492	-0.476339	0.643073	0.799033	-6.17825	Non-Significant	0.43527	12.5492	4.52002	0.000853016	0.0198346	-0.462221	Significant	FALSE
Hspbp1	0.295596	7.03343	2.49119	0.0298026	0.153779	-3.65951	Non-Significant	0.201132	7.03343	1.71751	0.113627	0.26323	-5.12574	Non-Significant	FALSE
Huwe1	-0.277593	10.553	-1.94155	0.0780041	0.247216	-4.65613	Non-Significant	-0.18415	10.553	-1.27533	0.228243	0.404506	-5.83469	Non-Significant	FALSE
Iars	-0.0940712	7.48981	-0.916765	0.378759	0.596509	-5.85318	Non-Significant	0.132177	7.48981	1.30778	0.217393	0.393363	-5.7344	Non-Significant	FALSE
Ica1l	-0.13898	6.90007	-1.6697	0.122914	0.319268	-4.91753	Non-Significant	-0.166402	6.90007	-2.05081	0.0646636	0.185605	-4.63184	Non-Significant	FALSE
Icam5	0.359713	9.29565	2.94814	0.0131396	0.108604	-3.00813	Non-Significant	0.430151	9.29565	3.51341	0.00479174	0.0434039	-2.24492	Non-Significant	FALSE
Id2	0.488954	6.636	2.99072	0.0121726	0.105315	-2.79064	Non-Significant	0.249793	6.636	1.54904	0.149404	0.311607	-5.30297	Non-Significant	FALSE
Id4	0.1155	7.72588	0.615996	0.550323	0.734679	-6.10477	Non-Significant	0.0187921	7.72588	0.100854	0.921466	0.961311	-6.59248	Non-Significant	FALSE
Ids	0.426758	8.77832	2.00133	0.0704173	0.236609	-4.55815	Non-Significant	0.268318	8.77832	1.26094	0.233197	0.410048	-5.85584	Non-Significant	FALSE
Ier5	-0.345502	8.77136	-3.86144	0.00260478	0.0518493	-1.44421	Significant	0.00185558	8.77136	0.020914	0.983686	0.991087	-6.66341	Non-Significant	FALSE
Ifnar1	0.0110947	7.34619	0.115292	0.910273	0.952336	-6.26223	Non-Significant	-0.0643834	7.34619	-0.674353	0.513889	0.679939	-6.32879	Non-Significant	FALSE
Ifngr2	0.0903816	6.76315	0.815675	0.431845	0.643562	-5.84516	Non-Significant	0.0763411	6.76315	0.707644	0.493761	0.660155	-6.23588	Non-Significant	FALSE
Ift20	-0.0533398	6.69952	-0.256448	0.802297	0.895229	-6.16028	Non-Significant	-0.357656	6.69952	-1.73283	0.110787	0.258891	-5.07907	Non-Significant	FALSE
Igfbp2	0.452946	6.68719	2.02373	0.0677556	0.23154	-4.36491	Non-Significant	0.118258	6.68719	0.532463	0.604903	0.747704	-6.31676	Non-Significant	FALSE
Igfbp4	-0.0164086	6.81689	-0.107572	0.916256	0.955876	-6.19008	Non-Significant	-0.0448457	6.81689	-0.301748	0.768424	0.863633	-6.4619	Non-Significant	FALSE
Igsf8	0.219794	8.8988	1.79452	0.0999876	0.282753	-4.87699	Non-Significant	0.173639	8.8988	1.42014	0.183046	0.353678	-5.66833	Non-Significant	FALSE
Il6st	-0.0628893	7.81789	-0.703122	0.496466	0.692139	-6.04954	Non-Significant	0.0672408	7.81789	0.762025	0.461934	0.635694	-6.30529	Non-Significant	FALSE
Ildr2	0.0101339	8.75345	0.105011	0.918241	0.955922	-6.35888	Non-Significant	-0.00262135	8.75345	-0.0272876	0.978715	0.989803	-6.66015	Non-Significant	FALSE
Ilf2	-0.0371008	7.60299	-0.285424	0.780576	0.881275	-6.25208	Non-Significant	-0.0714151	7.60299	-0.553233	0.591075	0.741404	-6.43051	Non-Significant	FALSE
Ilk	0.23516	6.94169	1.92423	0.0803401	0.24981	-4.54377	Non-Significant	0.153744	6.94169	1.27994	0.226677	0.402773	-5.69741	Non-Significant	FALSE
Inf2	-0.13695	8.15366	-1.45255	0.174032	0.381799	-5.30746	Non-Significant	-0.0682752	8.15366	-0.733792	0.478293	0.648869	-6.34639	Non-Significant	FALSE
Inpp5f	-0.0509592	8.14447	-0.513313	0.617797	0.780774	-6.18709	Non-Significant	-0.114475	8.14447	-1.16512	0.268405	0.448961	-5.94018	Non-Significant	FALSE
Inppl1	-0.123812	6.96296	-1.44519	0.176045	0.38217	-5.21412	Non-Significant	0.0520917	6.96296	0.626399	0.543724	0.705468	-6.3249	Non-Significant	FALSE
Insig1	0.111513	7.50655	1.09813	0.295403	0.518494	-5.69027	Non-Significant	-0.249563	7.50655	-2.45571	0.0317469	0.122859	-4.01817	Non-Significant	FALSE
Ints3	0.0659688	6.78568	0.638934	0.535831	0.722723	-5.96519	Non-Significant	0.262553	6.78568	2.63394	0.0230922	0.101212	-3.64333	Non-Significant	FALSE
Ip6k1	0.119841	9.03065	1.47157	0.168918	0.375405	-5.32679	Non-Significant	0.201496	9.03065	2.47482	0.0306848	0.12049	-4.05782	Non-Significant	FALSE
Ip6k2	-0.0241759	7.25231	-0.248351	0.808399	0.898295	-6.23059	Non-Significant	-0.171228	7.25231	-1.77623	0.103086	0.248533	-5.08241	Non-Significant	FALSE
Ipmk	-0.0020894	6.75458	-0.0210362	0.98359	0.989696	-6.18358	Non-Significant	-0.00836313	6.75458	-0.0866595	0.932486	0.967153	-6.49639	Non-Significant	FALSE
Ipo11	0.0522987	7.31472	0.566076	0.582608	0.7576	-6.09499	Non-Significant	0.0333656	7.31472	0.364459	0.722365	0.833475	-6.48915	Non-Significant	FALSE
Ipo13	0.240694	6.98965	1.77388	0.103491	0.287938	-4.76556	Non-Significant	0.233753	6.98965	1.75293	0.107159	0.254407	-5.07112	Non-Significant	FALSE
Ipo4	0.0503897	7.11746	0.44825	0.662599	0.809138	-6.12718	Non-Significant	0.111623	7.11746	1.00933	0.33432	0.51752	-6.01707	Non-Significant	FALSE
Ipo5	-0.039213	8.83759	-0.443297	0.666069	0.810746	-6.26564	Non-Significant	-0.0707354	8.83759	-0.802437	0.439148	0.617342	-6.32799	Non-Significant	FALSE
Ipo7	-0.288424	8.72734	-4.17134	0.00153019	0.0410727	-0.929199	Significant	-0.101966	8.72734	-1.48648	0.165002	0.333238	-5.58414	Non-Significant	FALSE
Ipo8	-0.148768	7.91551	-1.70886	0.115259	0.308173	-4.94765	Non-Significant	0.00531555	7.91551	0.0619542	0.951701	0.974467	-6.61204	Non-Significant	FALSE
Ipo9	-0.0578218	8.51412	-0.544208	0.597063	0.767243	-6.19575	Non-Significant	-0.0105253	8.51412	-0.0999597	0.922159	0.96166	-6.6449	Non-Significant	FALSE
Iqsec1	-0.0644512	8.97477	-0.437818	0.669918	0.813623	-6.27053	Non-Significant	0.0561308	8.97477	0.381988	0.709684	0.825646	-6.58658	Non-Significant	FALSE
Iqsec2	0.102387	8.335	0.768937	0.457984	0.665011	-6.03025	Non-Significant	0.0525744	8.335	0.398509	0.697816	0.819268	-6.54984	Non-Significant	FALSE
Irf2bp1	0.205493	6.83071	1.6601	0.124859	0.321739	-4.90158	Non-Significant	0.31648	6.83071	2.62418	0.0234991	0.102326	-3.65786	Non-Significant	FALSE
Irf2bp2	0.0234305	8.27655	0.29179	0.77583	0.879624	-6.2815	Non-Significant	0.19751	8.27655	2.49384	0.0296623	0.118208	-3.99679	Non-Significant	FALSE
Irf2bpl	0.114928	7.18741	0.885895	0.394466	0.607115	-5.84025	Non-Significant	0.18064	7.18741	1.4106	0.185774	0.356888	-5.56428	Non-Significant	FALSE
Irs1	-0.493879	6.97987	-4.55602	0.000803802	0.0361952	-0.268311	Significant	-0.446565	6.97987	-4.25467	0.00132885	0.0232754	-0.896458	Significant	FALSE
Irs2	-0.0821656	7.65634	-0.482358	0.638926	0.795834	-6.16229	Non-Significant	0.468752	7.65634	2.82086	0.0165136	0.082971	-3.4065	Non-Significant	FALSE
Islr2	-0.00529814	7.85898	-0.0654903	0.948949	0.973299	-6.30311	Non-Significant	0.157586	7.85898	1.97666	0.073461	0.19932	-4.82343	Non-Significant	FALSE
Itfg1	0.0975113	9.12878	1.30384	0.218687	0.433147	-5.53778	Non-Significant	-0.00922412	9.12878	-0.12333	0.904052	0.95346	-6.65677	Non-Significant	FALSE
Itgb8	0.0321925	7.06373	0.279917	0.78469	0.882927	-6.20182	Non-Significant	-0.285013	7.06373	-2.5041	0.0291243	0.116929	-3.90234	Non-Significant	FALSE
Itm2b	0.260937	9.73844	3.1678	0.00886239	0.0923094	-2.63284	Significant	0.210546	9.73844	2.54397	0.0271237	0.111407	-3.93929	Non-Significant	FALSE
Itm2c	0.200141	11.1693	1.14811	0.275069	0.497727	-5.68885	Non-Significant	0.19798	11.1693	1.12463	0.284483	0.465392	-5.98656	Non-Significant	FALSE
Itpa	-0.175186	7.29758	-1.00136	0.337987	0.562542	-5.77429	Non-Significant	-0.440415	7.29758	-2.53842	0.0273942	0.112346	-3.87405	Non-Significant	FALSE
Itpk1	0.220195	6.9769	2.59921	0.0245733	0.139128	-3.47734	Non-Significant	0.193681	6.9769	2.32772	0.0398395	0.139395	-4.17377	Non-Significant	FALSE
Itpka	0.166707	9.03291	2.07408	0.0621137	0.220318	-4.45724	Non-Significant	0.0683524	9.03291	0.850915	0.412801	0.595305	-6.28812	Non-Significant	TRUE
Jade1	-0.0761763	7.36481	-0.919266	0.377505	0.595739	-5.84774	Non-Significant	-0.171414	7.36481	-2.08478	0.0609731	0.178065	-4.61951	Non-Significant	FALSE
Jade2	-0.108259	7.77025	-0.986862	0.344739	0.565471	-5.80946	Non-Significant	0.111167	7.77025	1.02939	0.325213	0.507234	-6.06532	Non-Significant	FALSE
Jak1	0.0601119	8.50024	0.515414	0.616375	0.779714	-6.20887	Non-Significant	0.0377884	8.50024	0.32646	0.750151	0.853038	-6.58929	Non-Significant	FALSE
Jak2	-0.153063	7.66977	-1.65337	0.126238	0.321796	-5.01098	Non-Significant	0.161354	7.66977	1.77503	0.103293	0.248533	-5.12078	Non-Significant	FALSE
Jdp2	-0.0252951	7.03184	-0.202463	0.843219	0.916081	-6.19792	Non-Significant	0.124257	7.03184	1.01793	0.330392	0.512599	-6.00299	Non-Significant	FALSE
Josd1	0.0701127	8.29818	0.957342	0.358787	0.579918	-5.8648	Non-Significant	0.131097	8.29818	1.81113	0.0972482	0.240693	-5.0956	Non-Significant	FALSE
Jph4	0.390843	9.04219	4.30223	0.00122653	0.0377463	-0.717464	Significant	0.317508	9.04219	3.49394	0.0049595	0.0438335	-2.27875	Non-Significant	TRUE
Jun	0.266269	6.74093	2.09945	0.0594409	0.213639	-4.24608	Non-Significant	0.339654	6.74093	2.75413	0.0186153	0.0895003	-3.4253	Non-Significant	FALSE
Junb	0.000806228	7.66771	0.00535458	0.995823	0.997312	-6.29755	Non-Significant	-5.76674e-06	7.66771	-3.86233e-05	0.99997	0.99997	-6.59621	Non-Significant	FALSE
Jund	0.525758	8.4384	4.62976	0.000712063	0.0361952	-0.177767	Significant	0.520693	8.4384	4.61391	0.000730813	0.0184634	-0.34522	Significant	FALSE
Kansl1	-0.0888308	8.17971	-1.09565	0.296441	0.519209	-5.72588	Non-Significant	-0.100444	8.17971	-1.25321	0.235891	0.413156	-5.84282	Non-Significant	FALSE
Kansl2	0.0457759	7.12342	0.457302	0.656276	0.803966	-6.13655	Non-Significant	-0.158436	7.12342	-1.60156	0.137314	0.295363	-5.31681	Non-Significant	FALSE
Kansl3	-0.126395	7.65251	-1.64498	0.127975	0.32318	-5.02314	Non-Significant	0.091405	7.65251	1.20766	0.252286	0.43226	-5.86652	Non-Significant	FALSE
Kat5	0.145943	6.91257	1.44571	0.175902	0.38217	-5.20154	Non-Significant	0.182193	6.91257	1.84621	0.091684	0.231025	-4.93043	Non-Significant	FALSE
Kat6a	-0.229076	7.49167	-1.52385	0.155524	0.359737	-5.1853	Non-Significant	-0.35774	7.49167	-2.39364	0.0354494	0.129515	-4.12807	Non-Significant	FALSE
Kat6b	-0.138318	7.56144	-0.943166	0.365677	0.584996	-5.84896	Non-Significant	-0.434262	7.56144	-2.96313	0.0127908	0.0721997	-3.1526	Non-Significant	FALSE
Kat7	0.102936	7.13907	1.14475	0.276401	0.498399	-5.58035	Non-Significant	0.27486	7.13907	3.10943	0.00983865	0.0615605	-2.85223	Non-Significant	FALSE
Kazn	0.0686412	7.3987	0.616747	0.549845	0.734407	-6.05967	Non-Significant	0.383618	7.3987	3.50703	0.00484607	0.0434039	-2.18075	Non-Significant	FALSE
Kbtbd11	-0.108724	8.76211	-1.12408	0.284706	0.506944	-5.73422	Non-Significant	-0.127272	8.76211	-1.32247	0.212619	0.387871	-5.7929	Non-Significant	FALSE
Kbtbd2	-0.187054	7.95287	-2.57182	0.0258069	0.141478	-3.59961	Non-Significant	-0.0956061	7.95287	-1.33221	0.209504	0.3859	-5.73566	Non-Significant	FALSE
Kbtbd7	0.132729	6.90095	1.20629	0.252795	0.474744	-5.48614	Non-Significant	0.14329	6.90095	1.33215	0.209522	0.3859	-5.63403	Non-Significant	FALSE
Kcmf1	-0.0247844	7.04036	-0.252529	0.805248	0.895538	-6.20047	Non-Significant	-0.138195	7.04036	-1.4327	0.179508	0.350636	-5.53644	Non-Significant	FALSE
Kcna4	-0.186782	7.38085	-2.31213	0.0409525	0.178326	-4.00305	Non-Significant	-0.311797	7.38085	-3.89137	0.00247313	0.0308048	-1.52897	Significant	FALSE
Kcna6	0.0680673	8.54452	0.955052	0.359894	0.58025	-5.88733	Non-Significant	0.0667322	8.54452	0.943088	0.365715	0.550216	-6.19014	Non-Significant	FALSE
Kcnab2	0.191219	9.37097	2.64311	0.0227159	0.133994	-3.52841	Non-Significant	0.241199	9.37097	3.32256	0.006723	0.0509471	-2.58126	Non-Significant	FALSE
Kcnb1	-0.405398	9.89742	-3.07132	0.0105342	0.0993327	-2.80121	Significant	-0.229119	9.89742	-1.72271	0.112657	0.261889	-5.25535	Non-Significant	TRUE
Kcnb2	-0.241305	7.03122	-2.41959	0.033853	0.165358	-3.79834	Non-Significant	-0.411893	7.03122	-4.20584	0.00144321	0.0240057	-0.975623	Significant	FALSE
Kcnc4	0.23807	7.15676	1.829	0.094376	0.273709	-4.70624	Non-Significant	0.211434	7.15676	1.64207	0.128584	0.283468	-5.24595	Non-Significant	TRUE
Kcnd2	-0.0182563	8.27556	-0.200688	0.844573	0.916533	-6.31325	Non-Significant	-0.134602	8.27556	-1.49309	0.163289	0.330527	-5.54756	Non-Significant	FALSE
Kcnd3	-0.057319	7.78136	-0.466289	0.650029	0.800605	-6.18919	Non-Significant	0.0691064	7.78136	0.569476	0.580378	0.734523	-6.43473	Non-Significant	FALSE
Kcnf1	0.0509703	8.75149	0.522527	0.611576	0.775849	-6.21456	Non-Significant	0.380669	8.75149	3.92465	0.00233485	0.0302064	-1.52414	Significant	FALSE
Kcnh1	-0.407459	8.7587	-3.7994	0.00290121	0.0535824	-1.5505	Significant	-0.433015	8.7587	-4.06421	0.00183677	0.0264456	-1.29271	Significant	FALSE
Kcnh3	0.101099	8.32686	1.02398	0.327647	0.552417	-5.80317	Non-Significant	0.123423	8.32686	1.26337	0.232353	0.409638	-5.83477	Non-Significant	FALSE
Kcnh5	-0.288274	7.76873	-2.59352	0.0248245	0.139371	-3.55904	Non-Significant	-0.341986	7.76873	-3.0985	0.0100333	0.062197	-2.92716	Non-Significant	FALSE
Kcnh7	-0.433337	8.24274	-2.98869	0.0122172	0.105315	-2.9183	Non-Significant	-0.609434	8.24274	-4.23886	0.0013648	0.0235861	-0.980678	Significant	FALSE
Kcnip2	0.121864	7.17969	1.15184	0.273597	0.497416	-5.5794	Non-Significant	0.22923	7.17969	2.19746	0.0501033	0.160306	-4.40717	Non-Significant	FALSE
Kcnip3	0.00439568	7.77065	0.0558705	0.956438	0.976121	-6.30227	Non-Significant	-0.0172636	7.77065	-0.221367	0.828827	0.903746	-6.57688	Non-Significant	FALSE
Kcnj4	-0.0199468	9.9496	-0.151356	0.882412	0.93811	-6.36387	Non-Significant	-0.160633	9.9496	-1.21408	0.249924	0.430492	-5.92206	Non-Significant	FALSE
Kcnk1	-0.0266413	8.37684	-0.24099	0.813957	0.900363	-6.30746	Non-Significant	0.0417452	8.37684	0.381934	0.709723	0.825646	-6.56256	Non-Significant	FALSE
Kcnma1	-0.143146	8.64081	-1.09709	0.29584	0.518494	-5.75937	Non-Significant	-0.252151	8.64081	-1.94391	0.0776904	0.206814	-4.92068	Non-Significant	TRUE
Kcnmb4	0.109584	7.00034	0.852649	0.411879	0.625489	-5.85863	Non-Significant	-0.112435	7.00034	-0.886501	0.394154	0.579969	-6.12462	Non-Significant	FALSE
Kcnq3	-0.14623	9.21214	-1.07521	0.305102	0.527506	-5.79421	Non-Significant	-0.266484	9.21214	-1.95938	0.0756659	0.203447	-4.90324	Non-Significant	FALSE
Kcnq5	0.0366733	7.88919	0.409991	0.689616	0.829395	-6.2217	Non-Significant	-0.0442933	7.88919	-0.499632	0.627093	0.76369	-6.47689	Non-Significant	FALSE
Kcnt2	-0.157293	6.94426	-1.54486	0.150404	0.353035	-5.09848	Non-Significant	-0.321753	6.94426	-3.21953	0.00807957	0.0554662	-2.66058	Non-Significant	FALSE
Kcnv1	0.0123202	8.22546	0.145707	0.886766	0.940512	-6.31737	Non-Significant	-0.0576524	8.22546	-0.688787	0.505103	0.671959	-6.38059	Non-Significant	FALSE
Kctd1	-0.12083	7.4008	-1.25792	0.234247	0.453589	-5.49813	Non-Significant	-0.00479094	7.4008	-0.0504895	0.96063	0.979414	-6.57512	Non-Significant	FALSE
Kctd10	0.0892352	7.06684	0.908496	0.382923	0.598289	-5.80615	Non-Significant	0.176096	7.06684	1.82589	0.0948704	0.236812	-4.97871	Non-Significant	FALSE
Kctd12	0.285313	7.08519	2.68916	0.0209164	0.130332	-3.33483	Non-Significant	0.296793	7.08519	2.83436	0.0161181	0.0823944	-3.31873	Non-Significant	FALSE
Kctd13	0.381897	6.88459	3.16256	0.0089459	0.0923094	-2.5259	Significant	0.257712	6.88459	2.16978	0.0525884	0.162811	-4.41587	Non-Significant	FALSE
Kctd17	0.163811	7.32571	1.18682	0.260084	0.482506	-5.57175	Non-Significant	-0.107181	7.32571	-0.779708	0.451872	0.627408	-6.24532	Non-Significant	FALSE
Kctd2	0.130041	6.82952	1.03348	0.323377	0.548644	-5.66931	Non-Significant	-0.107311	6.82952	-0.864161	0.405791	0.590602	-6.11848	Non-Significant	FALSE
Kctd3	-0.15505	8.37634	-2.20646	0.0493196	0.195393	-4.22097	Non-Significant	-0.0677733	8.37634	-0.976451	0.349647	0.534617	-6.15408	Non-Significant	FALSE
Kdm1a	-0.138243	7.85501	-1.81084	0.097295	0.276498	-4.80106	Non-Significant	-0.176805	7.85501	-2.33637	0.039235	0.13807	-4.24158	Non-Significant	FALSE
Kdm2a	-0.0467838	7.83731	-0.463083	0.652254	0.801255	-6.19412	Non-Significant	0.0228092	7.83731	0.228505	0.82341	0.898937	-6.58052	Non-Significant	FALSE
Kdm3b	-0.115235	7.35318	-1.10132	0.294071	0.517427	-5.66821	Non-Significant	-0.0986323	7.35318	-0.952825	0.360972	0.545225	-6.10694	Non-Significant	FALSE
Keap1	0.078523	7.5684	0.709281	0.492783	0.690567	-6.03224	Non-Significant	-0.036001	7.5684	-0.326574	0.750067	0.853038	-6.52889	Non-Significant	FALSE
Khdrbs1	-0.00862937	6.91658	-0.0774397	0.939652	0.967098	-6.20854	Non-Significant	-0.0690384	6.91658	-0.633707	0.539114	0.702553	-6.31237	Non-Significant	FALSE
Khdrbs3	-0.0975202	8.50083	-0.906709	0.383827	0.599002	-5.92868	Non-Significant	0.0562997	8.50083	0.52921	0.607083	0.749314	-6.50112	Non-Significant	FALSE
Kif13a	-0.300649	6.90592	-2.64671	0.02257	0.133427	-3.41176	Non-Significant	-0.463222	6.90592	-4.16069	0.00155813	0.0245451	-1.04202	Significant	FALSE
Kif1a	-0.0598958	11.3247	-0.568233	0.581192	0.757069	-6.17212	Non-Significant	-0.00830933	11.3247	-0.0779817	0.939231	0.970468	-6.61734	Non-Significant	FALSE
Kif1bp	0.0258992	7.99385	0.302316	0.768002	0.874909	-6.26439	Non-Significant	0.0709223	7.99385	0.838486	0.419452	0.601979	-6.25071	Non-Significant	FALSE
Kif1c	-0.0322215	8.10286	-0.36516	0.721857	0.849254	-6.25218	Non-Significant	-0.145009	8.10286	-1.65875	0.125133	0.278097	-5.30828	Non-Significant	FALSE
Kif3c	0.119878	9.61605	1.31264	0.215805	0.430324	-5.52977	Non-Significant	0.29173	9.61605	3.17328	0.008776	0.0583179	-2.84275	Non-Significant	FALSE
Kif5a	-0.20403	13.5925	-1.58546	0.140925	0.339691	-5.06297	Non-Significant	-0.0318781	13.5925	-0.246811	0.809561	0.890351	-6.5015	Non-Significant	FALSE
Kif5b	-0.282673	9.81035	-2.86989	0.0151218	0.113435	-3.14636	Non-Significant	-0.323852	9.81035	-3.27406	0.00733004	0.0530537	-2.66954	Non-Significant	TRUE
Kifc2	0.214795	9.71243	2.40201	0.0349265	0.166429	-3.93212	Non-Significant	0.051118	9.71243	0.569941	0.580073	0.734485	-6.49261	Non-Significant	FALSE
Kifc3	0.0108408	7.8655	0.11089	0.913683	0.954307	-6.30303	Non-Significant	-0.0998159	7.8655	-1.02858	0.325575	0.507433	-6.06683	Non-Significant	FALSE
Klf6	0.211881	6.8081	2.19164	0.0506166	0.19584	-4.13209	Non-Significant	-0.223017	6.8081	-2.3134	0.0408606	0.14148	-4.17941	Non-Significant	FALSE
Klf9	0.0170236	8.68373	0.15319	0.880998	0.937351	-6.34607	Non-Significant	0.123426	8.68373	1.11778	0.287276	0.46772	-6.0217	Non-Significant	FALSE
Klhl11	-0.18545	7.89895	-2.42498	0.0335303	0.165063	-3.84175	Non-Significant	-0.167646	7.89895	-2.21596	0.048505	0.157599	-4.44324	Non-Significant	FALSE
Klhl13	-0.0352724	7.32904	-0.222322	0.828102	0.909571	-6.2347	Non-Significant	0.115485	7.32904	0.737512	0.476116	0.647557	-6.27964	Non-Significant	FALSE
Klhl22	0.122456	7.59408	1.57355	0.143651	0.344094	-5.1183	Non-Significant	0.0261713	7.59408	0.338047	0.741636	0.846952	-6.5259	Non-Significant	FALSE
Klhl5	-0.146478	7.19523	-1.64059	0.128894	0.323901	-4.99412	Non-Significant	-0.136426	7.19523	-1.55266	0.148541	0.310112	-5.39687	Non-Significant	FALSE
Klhl8	-0.226746	7.56265	-2.37869	0.0364023	0.170477	-3.89956	Non-Significant	0.0351561	7.56265	0.374854	0.714834	0.828713	-6.51979	Non-Significant	FALSE
Kpna1	-0.0685661	8.21432	-0.911041	0.381638	0.597417	-5.90454	Non-Significant	0.00216694	8.21432	0.0291693	0.977248	0.989803	-6.62981	Non-Significant	FALSE
Kpnb1	-0.0727774	8.68311	-0.8846	0.395135	0.607446	-5.96215	Non-Significant	-0.0444899	8.68311	-0.544224	0.597053	0.743964	-6.50271	Non-Significant	FALSE
L1cam	0.188628	7.85016	1.41892	0.183394	0.390405	-5.33257	Non-Significant	0.164292	7.85016	1.24887	0.237417	0.415015	-5.8258	Non-Significant	FALSE
L3mbtl2	-0.0368677	7.1538	-0.386209	0.706644	0.840956	-6.16674	Non-Significant	-0.030555	7.1538	-0.325054	0.751186	0.853111	-6.49298	Non-Significant	FALSE
Lamp1	0.272765	9.28563	3.32385	0.00670752	0.0810981	-2.36376	Significant	0.253915	9.28563	3.08692	0.0102436	0.06283	-2.99582	Non-Significant	FALSE
Lancl1	0.322424	8.64791	3.61971	0.00397299	0.0601111	-1.84401	Significant	0.323845	8.64791	3.65198	0.00375404	0.0382265	-1.99045	Significant	FALSE
Lancl2	0.163065	7.46742	1.6979	0.117359	0.309947	-4.93645	Non-Significant	-0.00223456	7.46742	-0.0233446	0.98179	0.991042	-6.57252	Non-Significant	FALSE
Laptm4a	0.0727814	7.8032	0.445092	0.66481	0.80993	-6.2043	Non-Significant	-0.146692	7.8032	-0.900422	0.387019	0.572934	-6.18347	Non-Significant	FALSE
Laptm4b	0.339237	6.72037	2.45448	0.0318165	0.159712	-3.68362	Non-Significant	0.272501	6.72037	2.01801	0.0684258	0.191678	-4.63778	Non-Significant	FALSE
Large1	-0.0510887	9.57144	-0.4783	0.641721	0.798572	-6.25778	Non-Significant	0.12786	9.57144	1.19005	0.258862	0.439033	-5.94925	Non-Significant	FALSE
Larp1	-0.0897634	7.73306	-0.66192	0.52153	0.712434	-6.07481	Non-Significant	-0.0115598	7.73306	-0.0861994	0.932844	0.967153	-6.59859	Non-Significant	FALSE
Larp4b	-0.050625	7.96579	-0.463516	0.651954	0.801255	-6.20128	Non-Significant	-0.105532	7.96579	-0.976165	0.349783	0.534617	-6.12503	Non-Significant	FALSE
Lasp1	0.16969	7.586	1.73684	0.110054	0.299213	-4.88676	Non-Significant	0.186969	7.586	1.93021	0.0795258	0.21003	-4.87111	Non-Significant	FALSE
Lats1	-0.176205	6.77459	-1.55196	0.148707	0.35087	-5.0601	Non-Significant	-0.215405	6.77459	-1.95145	0.0766969	0.204984	-4.77142	Non-Significant	FALSE
Ldb1	0.316352	6.77467	3.22072	0.00806231	0.089998	-2.41836	Significant	0.265428	6.77467	2.75997	0.0184213	0.0888868	-3.41708	Non-Significant	FALSE
Ldha	0.164342	9.19681	1.96269	0.0752385	0.243247	-4.63073	Non-Significant	0.174822	9.19681	2.08487	0.0609627	0.178065	-4.70203	Non-Significant	FALSE
Ldhb	0.00838804	9.56175	0.0623034	0.951429	0.974356	-6.37557	Non-Significant	-0.193762	9.56175	-1.43662	0.178414	0.350222	-5.65346	Non-Significant	FALSE
Ldlrad4	-0.0344561	6.91846	-0.378613	0.712119	0.842338	-6.13893	Non-Significant	-0.101336	6.91846	-1.13812	0.279044	0.460148	-5.87101	Non-Significant	FALSE
Leprotl1	0.160377	6.74024	1.50445	0.160383	0.364501	-5.10464	Non-Significant	0.13426	6.74024	1.29244	0.222467	0.398776	-5.66126	Non-Significant	FALSE
Lgalsl	-0.037319	7.24247	-0.350899	0.732235	0.857422	-6.19362	Non-Significant	-0.0872942	7.24247	-0.830421	0.423806	0.605953	-6.20188	Non-Significant	FALSE
Lgi1	-0.109634	8.14912	-1.09771	0.29558	0.518494	-5.72292	Non-Significant	-0.15615	8.14912	-1.58062	0.142028	0.301387	-5.42256	Non-Significant	FALSE
Lgi2	0.064003	8.36009	0.712264	0.491005	0.689157	-6.07917	Non-Significant	-0.131265	8.36009	-1.47004	0.169326	0.338147	-5.58193	Non-Significant	FALSE
Lgi3	-0.053239	7.62205	-0.643992	0.532665	0.720807	-6.08375	Non-Significant	-0.17229	7.62205	-2.09328	0.0600802	0.177382	-4.62376	Non-Significant	FALSE
Lgr4	-0.162744	7.07341	-1.98735	0.0721265	0.238723	-4.47317	Non-Significant	-0.065826	7.07341	-0.822547	0.428086	0.61012	-6.19556	Non-Significant	FALSE
Lifr	-0.379347	8.04266	-2.57864	0.025494	0.140769	-3.59646	Non-Significant	-0.320426	8.04266	-2.20667	0.0493014	0.158634	-4.47147	Non-Significant	FALSE
Limch1	-0.143385	8.39558	-1.69859	0.117225	0.309899	-4.99032	Non-Significant	0.00601417	8.39558	0.0721859	0.943739	0.973063	-6.64156	Non-Significant	FALSE
Limk2	0.103835	8.01308	1.00051	0.33838	0.562847	-5.80797	Non-Significant	0.146773	8.01308	1.432	0.179703	0.350761	-5.60967	Non-Significant	FALSE
Lin7b	-0.2551	6.7484	-1.27824	0.227253	0.445709	-5.41571	Non-Significant	-0.606193	6.7484	-3.05002	0.0109441	0.0652748	-2.9322	Non-Significant	TRUE
Lingo1	-0.0988468	9.50458	-1.00548	0.336089	0.560776	-5.86602	Non-Significant	-0.0279437	9.50458	-0.283121	0.782296	0.871822	-6.6226	Non-Significant	FALSE
Lingo2	0.0386284	6.69998	0.305879	0.765358	0.874253	-6.13002	Non-Significant	-0.0800773	6.69998	-0.648582	0.529801	0.694015	-6.26923	Non-Significant	FALSE
Lingo3	-0.033503	7.2148	-0.339272	0.740738	0.862689	-6.18646	Non-Significant	0.111016	7.2148	1.14198	0.277504	0.458729	-5.89364	Non-Significant	FALSE
Llgl1	-0.09897	6.91634	-0.802475	0.439127	0.647013	-5.8967	Non-Significant	-0.325188	6.91634	-2.67646	0.0213979	0.0970393	-3.59691	Non-Significant	FALSE
Lman2	-0.133292	7.95343	-1.59494	0.13879	0.336242	-5.10608	Non-Significant	0.0926596	7.95343	1.127	0.283523	0.464389	-5.97296	Non-Significant	FALSE
Lmbrd1	0.0569145	8.34635	0.656939	0.52461	0.714238	-6.11575	Non-Significant	-0.104208	8.34635	-1.21163	0.250824	0.430744	-5.89946	Non-Significant	FALSE
Lmna	0.156657	6.63203	1.46054	0.171868	0.380067	-5.15449	Non-Significant	-0.0348604	6.63203	-0.330283	0.747337	0.851187	-6.41424	Non-Significant	FALSE
Lmo3	0.500112	7.34642	4.42944	0.000991333	0.0361952	-0.46978	Significant	0.334367	7.34642	2.97096	0.0126122	0.0718625	-3.09858	Non-Significant	FALSE
Lmo4	0.381168	7.83178	3.04046	0.0111335	0.102108	-2.79991	Non-Significant	0.30758	7.83178	2.47696	0.0305681	0.120328	-3.99937	Non-Significant	FALSE
Lmo7	-0.00781343	7.97483	-0.0700301	0.945416	0.971536	-6.31206	Non-Significant	-0.130919	7.97483	-1.18331	0.261417	0.441538	-5.90825	Non-Significant	FALSE
Lmtk2	-0.289506	10.1724	-2.65387	0.0222821	0.133016	-3.5107	Non-Significant	-0.121002	10.1724	-1.09859	0.295209	0.474817	-6.04317	Non-Significant	FALSE
LOC108169010	-1.28615	7.12111	-2.14619	0.0547991	0.203539	-4.21239	Non-Significant	-0.378669	7.12111	-0.690078	0.504321	0.671259	-6.34072	Non-Significant	FALSE
Lpcat1	0.155324	6.72562	1.77807	0.102771	0.286987	-4.73202	Non-Significant	0.0836153	6.72562	0.980173	0.347887	0.533586	-5.99682	Non-Significant	FALSE
Lpin2	-0.088187	8.09228	-0.769726	0.457534	0.664828	-6.01246	Non-Significant	0.0787114	8.09228	0.697491	0.499848	0.666298	-6.36737	Non-Significant	FALSE
Lrfn1	-0.0646526	7.13632	-0.472849	0.645485	0.799033	-6.12897	Non-Significant	-0.10308	7.13632	-0.766054	0.459629	0.633824	-6.24508	Non-Significant	FALSE
Lrfn2	0.0572172	6.90759	0.529713	0.606746	0.773259	-6.04532	Non-Significant	0.341421	6.90759	3.25596	0.00757064	0.0542054	-2.57651	Non-Significant	FALSE
Lrfn4	0.15407	7.36602	1.40663	0.186918	0.394734	-5.30619	Non-Significant	0.195002	7.36602	1.79616	0.0997141	0.243201	-5.04953	Non-Significant	FALSE
Lrfn5	-0.0953467	8.4824	-0.897751	0.388381	0.601553	-5.94065	Non-Significant	-0.167073	8.4824	-1.58556	0.140902	0.300187	-5.43786	Non-Significant	FALSE
Lrp11	0.219245	8.62858	2.90367	0.0142319	0.111252	-3.06846	Non-Significant	0.224794	8.62858	2.99329	0.0121167	0.070312	-3.14789	Non-Significant	FALSE
Lrp3	0.0361245	8.17016	0.376362	0.713745	0.843516	-6.24905	Non-Significant	-0.00202896	8.17016	-0.0213652	0.983334	0.991087	-6.62434	Non-Significant	FALSE
Lrp8	-0.233632	7.3544	-2.05653	0.0640274	0.224038	-4.40424	Non-Significant	-0.256762	7.3544	-2.28528	0.042939	0.14519	-4.29994	Non-Significant	TRUE
Lrpap1	-0.113164	8.85881	-0.969554	0.352926	0.574312	-5.89213	Non-Significant	-0.07024	8.85881	-0.604085	0.557935	0.718687	-6.47183	Non-Significant	FALSE
Lrrc10b	-0.337149	8.3328	-2.08569	0.060876	0.216502	-4.41788	Non-Significant	-0.45796	8.3328	-2.85965	0.0154025	0.0805622	-3.38143	Non-Significant	FALSE
Lrrc4	-0.16703	8.60138	-1.90102	0.0835714	0.254711	-4.71338	Non-Significant	-0.249708	8.60138	-2.86086	0.015369	0.0805622	-3.38884	Non-Significant	FALSE
Lrrc41	0.180595	6.66757	1.64293	0.128403	0.32318	-4.91186	Non-Significant	0.0886978	6.66757	0.824994	0.426753	0.608868	-6.12375	Non-Significant	FALSE
Lrrc4b	-0.263721	10.1538	-2.62741	0.0233635	0.135721	-3.55438	Non-Significant	-0.351466	10.1538	-3.48314	0.0050552	0.0443863	-2.2972	Non-Significant	FALSE
Lrrc4c	-0.267932	9.17701	-2.43076	0.0331876	0.163677	-3.88507	Non-Significant	-0.419513	9.17701	-3.80888	0.00285375	0.0338157	-1.73517	Significant	FALSE
Lrrc59	0.0395788	7.52807	0.416412	0.685049	0.826379	-6.19646	Non-Significant	-0.0092856	7.52807	-0.0983138	0.923437	0.962617	-6.5783	Non-Significant	FALSE
Lrrc7	-0.281803	8.57417	-2.25478	0.0453081	0.186383	-4.15891	Non-Significant	-0.264267	8.57417	-2.13355	0.0560189	0.170089	-4.62026	Non-Significant	FALSE
Lrrc8b	-0.195799	8.98411	-1.6442	0.128139	0.32318	-5.09657	Non-Significant	-0.41007	8.98411	-3.45057	0.00535533	0.0462693	-2.35977	Non-Significant	FALSE
Lrrn3	0.127589	7.66783	1.28936	0.223499	0.440095	-5.47811	Non-Significant	0.207382	7.66783	2.11904	0.0574519	0.173262	-4.58293	Non-Significant	FALSE
Lrrtm1	0.240288	6.82781	1.60019	0.137618	0.335341	-4.98025	Non-Significant	0.37262	6.82781	2.54925	0.026869	0.111216	-3.78303	Non-Significant	TRUE
Lrrtm2	-0.112385	7.09763	-1.09184	0.29804	0.520987	-5.65216	Non-Significant	-0.241838	7.09763	-2.38894	0.0357462	0.129889	-4.10339	Non-Significant	TRUE
Lrrtm3	-0.110795	7.86635	-1.1465	0.275707	0.497872	-5.6512	Non-Significant	0.168072	7.86635	1.7698	0.104196	0.249364	-5.13887	Non-Significant	FALSE
Lrtm2	0.206843	7.12866	2.37245	0.0368066	0.170529	-3.87224	Non-Significant	-0.0442154	7.12866	-0.511959	0.618714	0.756929	-6.40105	Non-Significant	FALSE
Lsamp	0.0559422	8.99584	0.64731	0.530594	0.719672	-6.1545	Non-Significant	-0.0388337	8.99584	-0.449958	0.661404	0.789674	-6.55732	Non-Significant	FALSE
Luzp1	-0.194219	7.88013	-1.68861	0.119163	0.311945	-4.97473	Non-Significant	-0.0175043	7.88013	-0.154487	0.88	0.938526	-6.60007	Non-Significant	FALSE
Luzp2	0.280573	7.69072	2.41914	0.0338804	0.165358	-3.84048	Non-Significant	0.0620722	7.69072	0.536987	0.601877	0.74638	-6.43862	Non-Significant	FALSE
Ly6h	0.402796	7.88236	2.33332	0.0394468	0.176064	-3.99	Non-Significant	0.105161	7.88236	0.611248	0.55335	0.714844	-6.4062	Non-Significant	FALSE
Lynx1	0.0717787	10.3768	0.576476	0.5758	0.752191	-6.19565	Non-Significant	0.0147421	10.3768	0.11758	0.908502	0.954105	-6.64608	Non-Significant	FALSE
Lypd1	0.162396	8.13149	1.06183	0.310874	0.533335	-5.75307	Non-Significant	0.139845	8.13149	0.924214	0.375035	0.56079	-6.17962	Non-Significant	TRUE
Lztr1	0.0214313	8.70655	0.318669	0.755895	0.870875	-6.30578	Non-Significant	0.150048	8.70655	2.24457	0.0461288	0.152322	-4.43668	Non-Significant	FALSE
Lzts1	0.0527789	8.99567	0.73498	0.477597	0.677798	-6.09201	Non-Significant	0.146673	8.99567	2.04446	0.065377	0.186851	-4.76625	Non-Significant	TRUE
Lzts2	0.19392	6.87701	2.05112	0.0646286	0.224663	-4.34624	Non-Significant	0.115044	6.87701	1.24087	0.240245	0.418593	-5.73862	Non-Significant	FALSE
Lzts3	-0.0034259	9.55734	-0.0405466	0.968378	0.982787	-6.37622	Non-Significant	0.185062	9.55734	2.17721	0.0519098	0.162006	-4.55251	Non-Significant	FALSE
M6pr	-0.0479823	7.83041	-0.386949	0.706111	0.840803	-6.22951	Non-Significant	-0.118028	7.83041	-0.959472	0.35776	0.54235	-6.13326	Non-Significant	FALSE
Maf1	0.148663	7.77854	1.39059	0.191607	0.399008	-5.36652	Non-Significant	0.0574998	7.77854	0.54186	0.598626	0.744945	-6.44635	Non-Significant	FALSE
Mag	-0.183256	8.70682	-1.36531	0.199192	0.407826	-5.45425	Non-Significant	-0.116958	8.70682	-0.877447	0.398842	0.583661	-6.26311	Non-Significant	FALSE
Maged1	0.289634	9.69292	3.04334	0.0110761	0.102057	-2.84608	Non-Significant	0.436957	9.69292	4.55781	0.000801431	0.0191628	-0.457414	Significant	FALSE
Maged2	0.0747813	7.09371	0.334997	0.743874	0.864541	-6.17624	Non-Significant	-0.0262762	7.09371	-0.119304	0.907167	0.953935	-6.52976	Non-Significant	FALSE
Magee1	0.16062	7.87778	1.7384	0.109771	0.298746	-4.90344	Non-Significant	0.150385	7.87778	1.6456	0.127846	0.282484	-5.31362	Non-Significant	FALSE
Magi1	-0.0459852	7.9799	-0.46046	0.654078	0.802759	-6.20131	Non-Significant	0.027333	7.9799	0.277357	0.786605	0.874763	-6.57468	Non-Significant	FALSE
Magi2	-0.28172	8.10006	-2.32006	0.0403827	0.177578	-4.02239	Non-Significant	-0.140686	8.10006	-1.17625	0.264113	0.443709	-5.9301	Non-Significant	FALSE
Magi3	-0.0436076	7.99657	-0.436514	0.670836	0.814369	-6.21232	Non-Significant	0.0774289	7.99657	0.786218	0.448203	0.624004	-6.29462	Non-Significant	FALSE
Mal	-0.334584	9.0415	-2.02558	0.0675395	0.23154	-4.53394	Non-Significant	-0.304883	9.0415	-1.84998	0.091103	0.230668	-5.07072	Non-Significant	FALSE
Mal2	0.121631	7.98315	1.05268	0.314869	0.538111	-5.75928	Non-Significant	-0.132827	7.98315	-1.15578	0.272048	0.453075	-5.93699	Non-Significant	FALSE
Man1a2	-0.168478	8.79934	-1.97066	0.0742198	0.241508	-4.61392	Non-Significant	-0.178462	8.79934	-2.09754	0.0596379	0.176884	-4.68255	Non-Significant	FALSE
Man1b1	0.170717	7.75864	1.59299	0.139227	0.336506	-5.10189	Non-Significant	0.0873366	7.75864	0.820927	0.428971	0.610772	-6.24984	Non-Significant	FALSE
Man2a2	-0.146875	9.04789	-1.61774	0.133765	0.33016	-5.13259	Non-Significant	-0.0640653	9.04789	-0.706473	0.49446	0.660761	-6.40356	Non-Significant	FALSE
Maneal	0.0190924	6.68387	0.168753	0.869027	0.929852	-6.16443	Non-Significant	-0.128812	6.68387	-1.1616	0.269775	0.45069	-5.80987	Non-Significant	FALSE
Map1a	0.00288829	11.1839	0.0217126	0.983063	0.989696	-6.34536	Non-Significant	0.0577619	11.1839	0.429579	0.675724	0.801412	-6.5281	Non-Significant	FALSE
Map1b	-0.0723367	11.2978	-0.465998	0.65023	0.800605	-6.22833	Non-Significant	0.044415	11.2978	0.282659	0.782641	0.871844	-6.57837	Non-Significant	FALSE
Map1lc3a	0.275843	7.84295	2.41647	0.0340409	0.165358	-3.85365	Non-Significant	-0.0144531	7.84295	-0.126997	0.901215	0.952205	-6.5932	Non-Significant	FALSE
Map1lc3b	0.229569	8.5012	1.81517	0.0965921	0.275875	-4.82255	Non-Significant	0.300211	8.5012	2.39216	0.0355429	0.129577	-4.17597	Non-Significant	FALSE
Map2	-0.0461012	11.7767	-0.467723	0.649034	0.80008	-6.20767	Non-Significant	-0.0441872	11.7767	-0.443853	0.665679	0.793364	-6.49842	Non-Significant	FALSE
Map2k1	0.401794	9.70262	4.04021	0.00191383	0.0444627	-1.15061	Significant	0.410391	9.70262	4.10334	0.00171798	0.0258469	-1.22152	Significant	FALSE
Map2k2	0.200257	6.74838	2.26608	0.044416	0.184699	-3.99259	Non-Significant	0.18001	6.74838	2.08865	0.0605652	0.177869	-4.53651	Non-Significant	FALSE
Map2k4	0.0858815	8.3534	1.13356	0.280875	0.503133	-5.69579	Non-Significant	0.00168988	8.3534	0.0224938	0.982453	0.991087	-6.63602	Non-Significant	FALSE
Map3k10	0.126591	8.84971	1.61838	0.133628	0.330125	-5.12721	Non-Significant	0.0452338	8.84971	0.579761	0.573658	0.73016	-6.48417	Non-Significant	FALSE
Map3k12	0.0894167	8.44925	1.23127	0.243679	0.46389	-5.59084	Non-Significant	0.173577	8.44925	2.41312	0.0342442	0.127369	-4.14203	Non-Significant	FALSE
Map3k4	-0.100214	7.41678	-0.976149	0.34979	0.570834	-5.79141	Non-Significant	0.106849	7.41678	1.05594	0.313441	0.495218	-6.00814	Non-Significant	FALSE
Map3k5	-0.192583	7.86113	-1.90445	0.0830865	0.254108	-4.66131	Non-Significant	-0.0872684	7.86113	-0.874188	0.400539	0.585185	-6.21561	Non-Significant	FALSE
Map3k7	-0.124144	7.1555	-1.28295	0.225656	0.443584	-5.44791	Non-Significant	-0.209148	7.1555	-2.19509	0.0503112	0.16078	-4.42725	Non-Significant	FALSE
Map4	-0.0412832	9.65974	-0.600405	0.560298	0.742444	-6.19019	Non-Significant	-0.0844685	9.65974	-1.22376	0.246389	0.425697	-5.913	Non-Significant	FALSE
Map4k4	-0.464534	8.91315	-4.66698	0.000670015	0.0361952	-0.132125	Significant	-0.233004	8.91315	-2.35447	0.0379984	0.135217	-4.26346	Non-Significant	FALSE
Map6	0.125699	7.94358	1.31332	0.215581	0.430324	-5.46446	Non-Significant	0.277869	7.94358	2.94658	0.0131763	0.0735129	-3.20014	Non-Significant	FALSE
Map7d2	-0.123087	7.54378	-1.09866	0.295181	0.518494	-5.68566	Non-Significant	-0.0132746	7.54378	-0.11986	0.906736	0.953935	-6.58182	Non-Significant	FALSE
Map9	-0.141236	7.78499	-1.4163	0.184139	0.391405	-5.34038	Non-Significant	-0.452529	7.78499	-4.53827	0.000827682	0.0196153	-0.453288	Significant	FALSE
Mapk1	0.210714	10.2042	3.00134	0.0119428	0.105207	-2.91575	Non-Significant	0.0940028	10.2042	1.33166	0.209678	0.385922	-5.77625	Non-Significant	TRUE
Mapk10	0.10601	8.98598	1.4472	0.175493	0.38217	-5.35882	Non-Significant	-0.0354307	8.98598	-0.484331	0.637568	0.771884	-6.54022	Non-Significant	FALSE
Mapk14	0.046334	7.28191	0.384961	0.707542	0.841385	-6.17296	Non-Significant	0.203713	7.28191	1.71563	0.11398	0.263364	-5.16206	Non-Significant	FALSE
Mapk3	0.48952	6.72983	4.20855	0.00143661	0.0410727	-0.799927	Significant	0.237696	6.72983	2.06759	0.0628154	0.182056	-4.55329	Non-Significant	FALSE
Mapk4	-0.117819	8.81793	-1.57034	0.144394	0.345564	-5.19287	Non-Significant	-0.0780873	8.81793	-1.04549	0.318036	0.500118	-6.10506	Non-Significant	FALSE
Mapk6	-0.119914	8.66364	-1.61325	0.134742	0.331349	-5.12782	Non-Significant	-0.0439641	8.66364	-0.595776	0.563279	0.721679	-6.47192	Non-Significant	FALSE
Mapk8ip1	-0.01689	9.5464	-0.22853	0.823391	0.907424	-6.34992	Non-Significant	0.00114473	9.5464	0.0154273	0.987965	0.994277	-6.66499	Non-Significant	FALSE
Mapk8ip2	0.162564	8.99144	1.9056	0.0829243	0.254086	-4.71498	Non-Significant	0.139741	8.99144	1.63948	0.129126	0.284141	-5.37452	Non-Significant	TRUE
Mapk9	0.188339	8.88242	2.48213	0.0302879	0.154792	-3.79297	Non-Significant	0.12017	8.88242	1.58687	0.140606	0.299795	-5.4462	Non-Significant	FALSE
Mapkap1	-0.141718	7.25213	-1.657	0.125492	0.321796	-4.97811	Non-Significant	-0.135857	7.25213	-1.61035	0.135377	0.292833	-5.32262	Non-Significant	FALSE
Mapkbp1	-0.0545149	7.35293	-0.524848	0.610014	0.775697	-6.11415	Non-Significant	0.248724	7.35293	2.43668	0.0328402	0.124924	-4.03449	Non-Significant	FALSE
Mapre2	0.234356	7.63352	2.13307	0.0560657	0.207381	-4.29259	Non-Significant	0.253202	7.63352	2.32579	0.0399759	0.139395	-4.23964	Non-Significant	FALSE
Mar2	-0.0741541	7.74412	-0.840562	0.418336	0.631762	-5.94398	Non-Significant	-0.162235	7.74412	-1.85037	0.0910441	0.230668	-5.00844	Non-Significant	FALSE
Mar8	-0.332252	8.03362	-4.46552	0.000933613	0.0361952	-0.435445	Significant	-0.348614	8.03362	-4.73802	0.000596824	0.0170533	-0.141022	Significant	FALSE
Marcks	0.399603	9.04216	5.46983	0.000188914	0.0230948	1.08611	Significant	0.43588	9.04216	5.96144	9.10146e-05	0.00774386	1.72045	Significant	FALSE
Marf1	-0.187778	9.71168	-1.54481	0.150415	0.353035	-5.23742	Non-Significant	-0.0963529	9.71168	-0.788297	0.447036	0.623522	-6.34091	Non-Significant	FALSE
Mark1	-0.0390949	7.92196	-0.278221	0.785958	0.882927	-6.26703	Non-Significant	0.169509	7.92196	1.22573	0.245676	0.425391	-5.86033	Non-Significant	FALSE
Mark2	0.205433	7.22324	1.65676	0.125542	0.321796	-4.95505	Non-Significant	0.347076	7.22324	2.83554	0.016084	0.0823944	-3.33112	Non-Significant	FALSE
Mark3	-0.0788502	8.08688	-0.989913	0.34331	0.56404	-5.82079	Non-Significant	0.125827	8.08688	1.60501	0.136551	0.29443	-5.38352	Non-Significant	FALSE
Mast2	-0.104768	7.87716	-0.677398	0.512028	0.705529	-6.06998	Non-Significant	0.0655033	7.87716	0.429844	0.675537	0.801412	-6.51389	Non-Significant	FALSE
Mast3	0.00950747	8.21531	0.0793833	0.938141	0.966206	-6.31895	Non-Significant	0.181543	8.21531	1.53787	0.15209	0.314939	-5.48076	Non-Significant	FALSE
Mast4	-0.233606	7.29724	-2.24656	0.0459676	0.18826	-4.09995	Non-Significant	-0.257024	7.29724	-2.50329	0.0291667	0.116929	-3.93139	Non-Significant	FALSE
Mbd3	0.223242	6.46662	1.24632	0.238314	0.458151	-5.40813	Non-Significant	-0.430045	6.46662	-2.35323	0.0380818	0.135256	-4.05996	Non-Significant	FALSE
Mbd5	-0.215052	7.9335	-1.95559	0.0761565	0.244834	-4.58761	Non-Significant	-0.126833	7.9335	-1.1685	0.267093	0.447539	-5.92638	Non-Significant	FALSE
Mbnl2	0.181498	8.2102	1.53199	0.153522	0.35813	-5.20095	Non-Significant	0.238366	8.2102	2.0367	0.0662574	0.187566	-4.74178	Non-Significant	FALSE
Mboat2	-0.00949233	6.72797	-0.111819	0.912964	0.953928	-6.17703	Non-Significant	-0.0930277	6.72797	-1.1225	0.285351	0.465958	-5.8603	Non-Significant	FALSE
Mboat7	0.289767	7.38928	2.82073	0.0165177	0.11923	-3.13873	Non-Significant	0.38535	7.38928	3.78992	0.00294952	0.0341078	-1.68381	Significant	FALSE
Mbp	-0.230118	9.92877	-1.17062	0.266275	0.490534	-5.69435	Non-Significant	-0.235499	9.92877	-1.19144	0.25834	0.438426	-5.94789	Non-Significant	FALSE
Mbtps1	0.0435173	7.64564	0.496754	0.629056	0.788963	-6.16947	Non-Significant	-0.0814838	7.64564	-0.934398	0.369986	0.555236	-6.14356	Non-Significant	FALSE
Mcfd2	-0.0877438	7.47258	-0.556756	0.588746	0.762409	-6.12223	Non-Significant	-0.0475527	7.47258	-0.304448	0.76642	0.862539	-6.53269	Non-Significant	FALSE
Mcl1	-0.0412437	7.58108	-0.453011	0.65927	0.806176	-6.18483	Non-Significant	-0.0172523	7.58108	-0.191158	0.851854	0.919865	-6.57127	Non-Significant	FALSE
Mcm3ap	-0.00520454	7.52472	-0.0409958	0.968028	0.982787	-6.28142	Non-Significant	0.110811	7.52472	0.882942	0.395992	0.581715	-6.18103	Non-Significant	FALSE
Mcrs1	0.284479	7.40056	3.47362	0.00514111	0.0695348	-2.03994	Significant	0.271549	7.40056	3.33934	0.00652506	0.0505032	-2.46844	Non-Significant	FALSE
Mdga2	-0.497823	7.14084	-4.40156	0.0010385	0.0361952	-0.520481	Significant	-0.783963	7.14084	-7.02471	2.09837e-05	0.00374629	3.18524	Significant	FALSE
Mdp1	-0.0434632	6.70755	-0.29199	0.775681	0.879624	-6.14621	Non-Significant	-0.278553	6.70755	-1.89639	0.0842308	0.217942	-4.83821	Non-Significant	FALSE
Med1	-0.143546	6.95876	-1.08438	0.301192	0.52474	-5.63435	Non-Significant	-0.101438	6.95876	-0.787496	0.447485	0.623824	-6.21256	Non-Significant	FALSE
Med12l	-0.0205648	7.14725	-0.197433	0.847059	0.916533	-6.22286	Non-Significant	-0.0363437	7.14725	-0.354199	0.729828	0.838113	-6.48089	Non-Significant	FALSE
Med13	-0.257456	8.62829	-2.30466	0.041496	0.179512	-4.08019	Non-Significant	-0.241363	8.62829	-2.17791	0.0518464	0.162006	-4.54989	Non-Significant	FALSE
Med13l	-0.360522	8.4559	-2.48778	0.0299841	0.154418	-3.76849	Non-Significant	-0.166677	8.4559	-1.16664	0.267814	0.448253	-5.96654	Non-Significant	FALSE
Med14	0.0544533	6.96039	0.360435	0.725289	0.851523	-6.13629	Non-Significant	0.221903	6.96039	1.50683	0.159781	0.325148	-5.41813	Non-Significant	FALSE
Med16	0.186876	6.8568	2.04915	0.0648495	0.224874	-4.34368	Non-Significant	0.17814	6.8568	1.99791	0.0708313	0.195351	-4.69144	Non-Significant	FALSE
Med24	0.342512	7.07662	4.0264	0.00195969	0.0444627	-1.10492	Significant	0.327153	7.07662	3.89422	0.002461	0.0308048	-1.48097	Significant	FALSE
Mef2c	0.12009	10.0468	0.991184	0.342716	0.563756	-5.87539	Non-Significant	-0.181381	10.0468	-1.49453	0.16292	0.330029	-5.57322	Non-Significant	TRUE
Megf9	0.216101	8.22896	2.16486	0.0530423	0.200373	-4.28058	Non-Significant	-0.219055	8.22896	-2.19793	0.050062	0.160306	-4.4847	Non-Significant	FALSE
Meis2	0.00942853	8.27851	0.0936524	0.927055	0.960407	-6.3246	Non-Significant	0.0795878	8.27851	0.800379	0.44029	0.618069	-6.29872	Non-Significant	FALSE
Metrn	0.153653	7.49917	0.92075	0.376763	0.595615	-5.85934	Non-Significant	-0.148009	7.49917	-0.887023	0.393885	0.579892	-6.17317	Non-Significant	FALSE
Mex3c	-0.0806926	7.3977	-0.977426	0.349185	0.570194	-5.79113	Non-Significant	0.017005	7.3977	0.208316	0.838757	0.909389	-6.5504	Non-Significant	FALSE
Mfge8	0.500037	7.92365	3.47512	0.00512753	0.0695348	-2.05991	Significant	0.611336	7.92365	4.30612	0.00121853	0.0232462	-0.840518	Significant	FALSE
Mfhas1	-0.246027	8.00846	-2.10509	0.0588617	0.212326	-4.36082	Non-Significant	-0.138798	8.00846	-1.20431	0.253528	0.433833	-5.89148	Non-Significant	FALSE
Mfsd14a	0.0568058	7.15692	0.614604	0.55121	0.73513	-6.04455	Non-Significant	0.0777872	7.15692	0.853795	0.41127	0.594057	-6.16612	Non-Significant	FALSE
Mfsd14b	0.120004	7.00165	1.15546	0.272176	0.495958	-5.56326	Non-Significant	-0.0221021	7.00165	-0.216164	0.832782	0.905845	-6.50196	Non-Significant	FALSE
Mfsd4a	0.176359	6.50977	1.78521	0.101555	0.285376	-4.71576	Non-Significant	-0.426619	6.50977	-4.25942	0.00131824	0.0232754	-0.823713	Significant	FALSE
Mfsd6	-0.00850729	8.11163	-0.109614	0.914672	0.954914	-6.31248	Non-Significant	0.0419239	8.11163	0.547079	0.595155	0.743964	-6.46385	Non-Significant	FALSE
Mgat1	0.0679765	8.20385	0.59733	0.562277	0.743961	-6.14189	Non-Significant	-0.0593468	8.20385	-0.526111	0.609165	0.750606	-6.48028	Non-Significant	FALSE
Mgat2	0.0700968	7.0195	0.700916	0.49779	0.69323	-5.97112	Non-Significant	0.0285371	7.0195	0.290571	0.776738	0.868157	-6.48485	Non-Significant	FALSE
Mgat3	0.0330342	9.38436	0.370706	0.717836	0.845367	-6.30401	Non-Significant	-0.16244	9.38436	-1.82079	0.0956855	0.238368	-5.11419	Non-Significant	FALSE
Mgat4a	-0.204598	7.29934	-2.28711	0.0428005	0.182624	-4.03172	Non-Significant	-0.147523	7.29934	-1.67194	0.122465	0.275397	-5.24174	Non-Significant	FALSE
Mgat5	0.0301029	8.43476	0.336813	0.742542	0.864201	-6.28255	Non-Significant	0.0609073	8.43476	0.687966	0.5056	0.671959	-6.39422	Non-Significant	FALSE
Mgat5b	0.203281	7.67048	1.77034	0.104102	0.288494	-4.84314	Non-Significant	0.261255	7.67048	2.29902	0.041911	0.14316	-4.2878	Non-Significant	FALSE
Mgll	0.0198225	8.94119	0.197424	0.847066	0.916533	-6.34971	Non-Significant	0.0867522	8.94119	0.865718	0.404973	0.590053	-6.27488	Non-Significant	FALSE
Mgrn1	0.33748	8.42958	3.63629	0.00385886	0.0596803	-1.80679	Significant	0.325534	8.42958	3.53256	0.00463232	0.0429251	-2.18862	Non-Significant	FALSE
Mid1ip1	0.310208	7.87187	2.35618	0.0378835	0.172722	-3.94959	Non-Significant	0.258792	7.87187	1.98562	0.0723407	0.198086	-4.80495	Non-Significant	FALSE
Mif	0.111425	7.25467	0.830795	0.423604	0.635372	-5.90618	Non-Significant	-0.0753658	7.25467	-0.566201	0.582526	0.735851	-6.38602	Non-Significant	FALSE
Miga2	0.159137	7.34884	1.95435	0.0763177	0.245059	-4.54579	Non-Significant	0.114636	7.34884	1.41791	0.183681	0.354137	-5.57223	Non-Significant	FALSE
Mink1	0.149844	9.62077	1.78831	0.10103	0.2845	-4.89332	Non-Significant	0.393416	9.62077	4.65913	0.000678657	0.0179945	-0.291216	Significant	TRUE
Minpp1	0.0710622	8.00165	0.851967	0.412241	0.625489	-5.94277	Non-Significant	0.0534321	8.00165	0.647895	0.530229	0.694015	-6.39447	Non-Significant	FALSE
Mkl2	-0.0682162	9.38909	-0.610553	0.553794	0.737841	-6.18215	Non-Significant	0.0490299	9.38909	0.43737	0.670233	0.797726	-6.56272	Non-Significant	FALSE
Mlc1	0.240032	8.17275	1.64476	0.128021	0.32318	-5.04657	Non-Significant	0.240067	8.17275	1.6632	0.124227	0.277215	-5.3009	Non-Significant	FALSE
Mlf2	0.352244	8.9082	3.68725	0.00352885	0.0586973	-1.73973	Significant	0.168517	8.9082	1.76633	0.104799	0.250358	-5.18853	Non-Significant	FALSE
Mllt11	0.0473252	6.60865	0.469452	0.647836	0.799616	-6.07432	Non-Significant	-0.512284	6.60865	-5.03115	0.00037307	0.0153705	0.401563	Significant	FALSE
Mmd	0.228141	8.45486	1.90642	0.0828099	0.254026	-4.68643	Non-Significant	0.193521	8.45486	1.62878	0.131392	0.287004	-5.36564	Non-Significant	FALSE
Mmd2	0.1405	8.97194	1.5027	0.160829	0.364501	-5.28527	Non-Significant	0.147695	8.97194	1.58142	0.141845	0.301238	-5.45534	Non-Significant	FALSE
Mmp17	0.0870053	8.66057	1.1073	0.29159	0.514751	-5.7391	Non-Significant	0.286649	8.66057	3.67288	0.00361887	0.0377095	-1.95838	Significant	FALSE
Mn1	-0.163808	7.92763	-1.35583	0.202102	0.412673	-5.41313	Non-Significant	0.133484	7.92763	1.12468	0.284464	0.465392	-5.97497	Non-Significant	FALSE
Mobp	-0.795253	9.72395	-3.60571	0.00407197	0.0605819	-1.88587	Significant	-0.97674	9.72395	-4.4216	0.00100438	0.0211789	-0.691075	Significant	FALSE
Mon2	-0.109732	8.26247	-0.99761	0.339725	0.563019	-5.82684	Non-Significant	0.0321533	8.26247	0.296452	0.772359	0.865792	-6.58722	Non-Significant	FALSE
Morf4l1	0.0154465	8.87409	0.121868	0.905182	0.950114	-6.36353	Non-Significant	-0.263904	8.87409	-2.08649	0.0607918	0.178037	-4.70073	Non-Significant	FALSE
Mpdz	-0.176235	7.72448	-1.63468	0.130139	0.325578	-5.03815	Non-Significant	0.25314	7.72448	2.39968	0.0350714	0.128525	-4.13408	Non-Significant	FALSE
Mpnd	0.0648286	7.47516	0.382929	0.709006	0.842149	-6.21138	Non-Significant	-0.198974	7.47516	-1.17721	0.263742	0.443709	-5.88237	Non-Significant	FALSE
Mpped1	0.262399	8.93523	2.92075	0.013802	0.111238	-3.04973	Non-Significant	0.401173	8.93523	4.46849	0.000929023	0.020227	-0.604865	Significant	FALSE
Mprip	-0.258161	10.6551	-2.31219	0.0409474	0.178326	-4.06944	Non-Significant	-0.0649902	10.6551	-0.574968	0.576784	0.732051	-6.46845	Non-Significant	FALSE
Mras	0.141406	8.455	1.68904	0.11908	0.311945	-5.00233	Non-Significant	0.241158	8.455	2.90762	0.0141313	0.0767617	-3.29017	Non-Significant	FALSE
Mrfap1	-0.0571799	9.54275	-0.493165	0.63151	0.790272	-6.25078	Non-Significant	-0.24566	9.54275	-2.11493	0.0578632	0.173662	-4.65795	Non-Significant	FALSE
Msantd4	-0.36017	7.25616	-2.98622	0.0122714	0.105315	-2.87263	Non-Significant	-0.396079	7.25616	-3.33704	0.00655185	0.0505644	-2.48912	Non-Significant	FALSE
Msl2	0.0931041	7.08124	0.741567	0.473752	0.675449	-5.95671	Non-Significant	-0.138873	7.08124	-1.11961	0.286526	0.467306	-5.90601	Non-Significant	FALSE
Msmo1	-0.0523607	7.59453	-0.405553	0.69278	0.830468	-6.21008	Non-Significant	-0.152639	7.59453	-1.18804	0.259621	0.439763	-5.88125	Non-Significant	FALSE
Mt3	-0.250451	7.24584	-2.06633	0.0629521	0.221316	-4.39122	Non-Significant	-0.671313	7.24584	-5.57428	0.000161303	0.00991981	1.18448	Significant	FALSE
Mta3	0.0886896	6.74321	0.864736	0.405489	0.618746	-5.79664	Non-Significant	0.146521	6.74321	1.47284	0.168582	0.337164	-5.43841	Non-Significant	FALSE
Mtmr12	0.0106376	7.31516	0.103238	0.919616	0.955922	-6.25646	Non-Significant	0.0298163	7.31516	0.292404	0.775372	0.86808	-6.51662	Non-Significant	FALSE
Mtmr2	0.0424632	6.84225	0.472197	0.645935	0.799033	-6.08072	Non-Significant	0.0185825	6.84225	0.211849	0.836065	0.907622	-6.48525	Non-Significant	FALSE
Mtmr3	-0.107289	8.82905	-1.4801	0.166667	0.372167	-5.31295	Non-Significant	-0.0752993	8.82905	-1.04318	0.31906	0.500133	-6.10751	Non-Significant	FALSE
Mtmr4	-0.111687	8.4307	-1.35599	0.202053	0.412673	-5.44678	Non-Significant	-0.0192208	8.4307	-0.23605	0.817694	0.895984	-6.61639	Non-Significant	FALSE
Mtmr6	-0.303817	8.86202	-3.19349	0.00846448	0.0908022	-2.5849	Significant	-0.26354	8.86202	-2.78353	0.0176584	0.0869285	-3.52946	Non-Significant	FALSE
Mtmr7	0.0551431	7.36517	0.582396	0.571943	0.74979	-6.09384	Non-Significant	-0.0303239	7.36517	-0.322487	0.753078	0.854552	-6.51086	Non-Significant	FALSE
Mtmr9	-0.0381818	7.24275	-0.44526	0.664693	0.80993	-6.15605	Non-Significant	-0.112954	7.24275	-1.33217	0.209516	0.3859	-5.68177	Non-Significant	FALSE
Mtor	-0.00513085	8.40906	-0.0425036	0.966852	0.982787	-6.33941	Non-Significant	0.040103	8.40906	0.335641	0.743401	0.848606	-6.58141	Non-Significant	FALSE
Mtss1l	0.0677008	7.62468	0.319224	0.755485	0.870875	-6.24251	Non-Significant	-0.0548233	7.62468	-0.259661	0.79988	0.882603	-6.55474	Non-Significant	FALSE
Mtus2	-0.153711	6.86111	-1.4407	0.177283	0.383804	-5.21579	Non-Significant	-0.200323	6.86111	-1.92772	0.0798642	0.210715	-4.8185	Non-Significant	FALSE
Mxd4	-0.0888725	8.10886	-0.823584	0.427521	0.638896	-5.97797	Non-Significant	-0.244976	8.10886	-2.28899	0.0426587	0.144425	-4.33415	Non-Significant	FALSE
Mxi1	-0.00772246	7.03037	-0.0640352	0.950081	0.973715	-6.23096	Non-Significant	-0.168412	7.03037	-1.41918	0.183318	0.353893	-5.55194	Non-Significant	FALSE
Myl12b	0.227826	7.84387	2.03279	0.066706	0.229024	-4.46257	Non-Significant	0.232128	7.84387	2.0947	0.0599325	0.177346	-4.63283	Non-Significant	FALSE
Myl6	-0.319262	8.42802	-1.75079	0.10754	0.293271	-4.93221	Non-Significant	-0.669267	8.42802	-3.68267	0.0035573	0.0372127	-1.94297	Significant	FALSE
Myo10	-0.246417	6.92938	-1.85549	0.0902619	0.267694	-4.661	Non-Significant	-0.301072	6.92938	-2.32464	0.0400567	0.139495	-4.19787	Non-Significant	FALSE
Myo16	0.0431795	7.0128	0.349497	0.733259	0.857871	-6.16286	Non-Significant	-0.090598	7.0128	-0.745543	0.471441	0.64297	-6.24264	Non-Significant	FALSE
Myo1b	-0.0410406	7.02292	-0.35772	0.727263	0.853093	-6.17337	Non-Significant	-0.327737	7.02292	-2.89076	0.0145656	0.0778578	-3.23809	Non-Significant	FALSE
Myo5a	-0.131109	10.6135	-1.21013	0.251377	0.473076	-5.63683	Non-Significant	-0.133893	10.6135	-1.22557	0.245735	0.425391	-5.89219	Non-Significant	FALSE
Myo5b	0.114374	7.1125	0.92086	0.376708	0.595615	-5.79944	Non-Significant	0.221377	7.1125	1.81241	0.0970389	0.24053	-5.00151	Non-Significant	FALSE
Myo6	-0.168088	8.18959	-1.82796	0.0945411	0.273709	-4.79366	Non-Significant	-0.164428	8.18959	-1.80965	0.0974897	0.240693	-5.09803	Non-Significant	TRUE
Myo9a	-0.351884	9.1056	-3.15792	0.00902047	0.0924166	-2.64941	Significant	-0.316237	9.1056	-2.84204	0.0158973	0.0819617	-3.42898	Non-Significant	FALSE
Myrip	-0.0119001	7.91407	-0.140339	0.890907	0.941269	-6.2984	Non-Significant	0.0809758	7.91407	0.967871	0.35373	0.538232	-6.13137	Non-Significant	FALSE
Myt1l	-0.047356	9.14765	-0.380594	0.71069	0.842149	-6.29743	Non-Significant	0.0478381	9.14765	0.384237	0.708063	0.824791	-6.58583	Non-Significant	FALSE
N4bp1	-0.188047	7.35113	-2.03615	0.0663208	0.228875	-4.4309	Non-Significant	-0.0912527	7.35113	-1.00077	0.33826	0.522167	-6.06281	Non-Significant	FALSE
Nab2	0.0820782	6.70797	0.996355	0.340307	0.563019	-5.68781	Non-Significant	-0.125929	6.70797	-1.55281	0.148504	0.310112	-5.32779	Non-Significant	FALSE
Naca	-0.376817	7.13201	-2.28256	0.0431453	0.182624	-4.03755	Non-Significant	-0.615766	7.13201	-3.78271	0.00298679	0.0341822	-1.70823	Significant	FALSE
Nacc1	0.0451045	8.09529	0.53168	0.605427	0.773169	-6.16953	Non-Significant	0.117438	8.09529	1.40258	0.188094	0.359028	-5.65181	Non-Significant	FALSE
Nacc2	0.0495359	8.52879	0.641004	0.534534	0.722416	-6.13567	Non-Significant	0.0828324	8.52879	1.08038	0.302892	0.482637	-6.05334	Non-Significant	FALSE
Nadk	-0.0195466	7.65496	-0.249947	0.807195	0.89733	-6.26331	Non-Significant	0.0387138	7.65496	0.499992	0.626847	0.76369	-6.464	Non-Significant	FALSE
Nap1l4	-0.041325	7.73821	-0.325643	0.750752	0.868848	-6.24788	Non-Significant	-0.104216	7.73821	-0.826955	0.425687	0.60767	-6.24585	Non-Significant	FALSE
Napa	0.340204	8.1155	3.76407	0.00308542	0.0554547	-1.58277	Significant	0.208416	8.1155	2.32598	0.039962	0.139395	-4.26648	Non-Significant	TRUE
Napb	0.134814	10.6279	1.71033	0.114981	0.308173	-4.9936	Non-Significant	0.0480947	10.6279	0.605956	0.556735	0.718013	-6.45335	Non-Significant	TRUE
Nars	-0.161842	8.55596	-1.50753	0.159605	0.364501	-5.26552	Non-Significant	-0.126954	8.55596	-1.19296	0.257768	0.438009	-5.9385	Non-Significant	FALSE
Nav3	-0.156521	8.91662	-1.24242	0.239696	0.459502	-5.60814	Non-Significant	-0.297864	8.91662	-2.37068	0.0369228	0.133621	-4.236	Non-Significant	FALSE
Nbea	-0.105999	10.3482	-0.934635	0.369869	0.588537	-5.92516	Non-Significant	-0.162591	10.3482	-1.42413	0.181915	0.35251	-5.65735	Non-Significant	FALSE
Ncam2	-0.075336	7.31879	-0.879259	0.397901	0.609599	-5.88733	Non-Significant	-0.42064	7.31879	-4.9388	0.000432032	0.0160569	0.207703	Significant	FALSE
Ncaph2	0.0847892	8.11209	0.680419	0.510186	0.704267	-6.0806	Non-Significant	0.00742593	8.11209	0.0601826	0.95308	0.974551	-6.61828	Non-Significant	FALSE
Ncdn	0.344865	10.7098	3.87846	0.00252906	0.051701	-1.41444	Significant	0.459426	10.7098	5.10737	0.00033082	0.0138427	0.439211	Significant	TRUE
Nceh1	0.189653	8.15895	1.97574	0.073577	0.240879	-4.56475	Non-Significant	0.1099	8.15895	1.1562	0.271886	0.453075	-5.94582	Non-Significant	FALSE
Nck2	0.158332	6.9089	1.37481	0.196312	0.404403	-5.28493	Non-Significant	0.278496	6.9089	2.4784	0.0304895	0.120328	-3.91519	Non-Significant	FALSE
Nckap1	-0.0608436	10.7952	-0.552383	0.591638	0.764306	-6.19935	Non-Significant	-0.00307804	10.7952	-0.0276642	0.978421	0.989803	-6.63945	Non-Significant	FALSE
Ncln	0.130118	6.74423	1.45745	0.172703	0.380656	-5.16696	Non-Significant	0.1017	6.74423	1.16844	0.267118	0.447539	-5.80575	Non-Significant	FALSE
Ncoa1	-0.0169766	8.50533	-0.12621	0.901824	0.948207	-6.33829	Non-Significant	0.0965705	8.50533	0.724962	0.483482	0.65175	-6.37221	Non-Significant	FALSE
Ncoa2	-0.176793	8.31569	-1.71271	0.114531	0.307946	-4.96698	Non-Significant	-0.0835602	8.31569	-0.820271	0.429329	0.610772	-6.29079	Non-Significant	FALSE
Ncoa3	-0.239951	7.05599	-1.89881	0.0838853	0.254988	-4.60556	Non-Significant	-0.13748	7.05599	-1.11628	0.28789	0.467822	-5.91805	Non-Significant	FALSE
Ncoa6	-0.163459	6.82422	-0.99874	0.339201	0.562899	-5.70197	Non-Significant	-0.169436	6.82422	-1.06643	0.308881	0.489457	-5.94159	Non-Significant	FALSE
Ncoa7	-0.0365773	7.30402	-0.294236	0.774009	0.878675	-6.22035	Non-Significant	-0.0984462	7.30402	-0.799698	0.440668	0.618069	-6.23303	Non-Significant	FALSE
Ncor1	-0.125276	9.04547	-0.882526	0.396207	0.60779	-5.97408	Non-Significant	0.0360165	9.04547	0.253955	0.804174	0.886246	-6.63007	Non-Significant	FALSE
Ncs1	0.348659	9.31189	3.74561	0.00318643	0.0568884	-1.64437	Significant	0.465042	9.31189	4.97638	0.000406933	0.0157512	0.221155	Significant	TRUE
Ndel1	-0.0288402	7.67869	-0.253745	0.804332	0.895263	-6.26435	Non-Significant	0.00874247	7.67869	0.0776569	0.939484	0.970468	-6.59472	Non-Significant	FALSE
Ndfip1	0.153038	8.66086	1.49619	0.162492	0.367218	-5.28444	Non-Significant	-0.0600172	8.66086	-0.588892	0.567727	0.723988	-6.47207	Non-Significant	FALSE
Ndfip2	-0.123573	8.31337	-1.10254	0.293564	0.517213	-5.72944	Non-Significant	-0.137081	8.31337	-1.23691	0.241656	0.42023	-5.87269	Non-Significant	FALSE
Ndn	0.498631	7.92062	1.45015	0.174687	0.38217	-5.29413	Non-Significant	0.322118	7.92062	0.943311	0.365606	0.550216	-6.14599	Non-Significant	FALSE
Ndrg2	0.0586505	10.8333	0.623352	0.545652	0.731686	-6.15541	Non-Significant	0.0948145	10.8333	0.997819	0.339628	0.523316	-6.12828	Non-Significant	FALSE
Ndrg3	0.194854	9.64076	2.16418	0.0531056	0.200373	-4.31802	Non-Significant	0.1399	9.64076	1.54766	0.149734	0.312053	-5.50196	Non-Significant	FALSE
Ndrg4	0.271442	11.7534	2.9075	0.0141342	0.111252	-3.04223	Non-Significant	0.261616	11.7534	2.77456	0.0179449	0.0878547	-3.49309	Non-Significant	FALSE
Ndst1	-0.20796	8.61032	-2.27384	0.0438131	0.183045	-4.12883	Non-Significant	-0.177042	8.61032	-1.95157	0.0766812	0.204984	-4.9082	Non-Significant	FALSE
Ndufa13.1	-0.158334	6.99348	-0.75657	0.465067	0.669561	-5.95297	Non-Significant	-0.525047	6.99348	-2.52653	0.0279816	0.113993	-3.86411	Non-Significant	FALSE
Necab1	0.284119	6.9602	2.24185	0.0463494	0.188638	-4.05681	Non-Significant	0.15565	6.9602	1.24801	0.237719	0.415272	-5.73707	Non-Significant	FALSE
Necab2	0.48192	6.59895	2.98451	0.0123091	0.105315	-2.79159	Non-Significant	0.437087	6.59895	2.76694	0.0181923	0.088291	-3.37527	Non-Significant	FALSE
Necap1	0.148767	8.25168	1.69433	0.118048	0.31068	-4.98303	Non-Significant	0.132113	8.25168	1.52064	0.15632	0.321179	-5.5037	Non-Significant	FALSE
Nedd4l	-0.0857811	8.19732	-0.788899	0.446698	0.654766	-6.00416	Non-Significant	0.0814474	8.19732	0.760235	0.462961	0.636187	-6.32718	Non-Significant	FALSE
Negr1	0.149195	8.67063	1.93831	0.0784365	0.247317	-4.65749	Non-Significant	-0.106984	8.67063	-1.39429	0.190518	0.362106	-5.69684	Non-Significant	FALSE
Nek9	-0.160988	7.05846	-1.32683	0.21122	0.426063	-5.38302	Non-Significant	-0.20526	7.05846	-1.72682	0.111893	0.260565	-5.14051	Non-Significant	FALSE
Nell1	0.199486	7.52345	1.83121	0.0940258	0.273709	-4.74801	Non-Significant	0.0824233	7.52345	0.759744	0.463243	0.636187	-6.27636	Non-Significant	FALSE
Nell2	0.176653	10.6884	2.40397	0.0348052	0.166429	-3.91763	Non-Significant	0.232288	10.6884	3.12945	0.00949212	0.0606073	-2.90517	Non-Significant	FALSE
Neo1	-0.0181454	8.00382	-0.18627	0.855594	0.920879	-6.29558	Non-Significant	-0.00608804	8.00382	-0.0632523	0.950691	0.974467	-6.61415	Non-Significant	FALSE
Neurl1a	0.0353576	7.97692	0.314698	0.758829	0.872045	-6.26075	Non-Significant	0.00755563	7.97692	0.0679854	0.947007	0.973063	-6.6116	Non-Significant	FALSE
Neurl1b	-0.264002	7.7657	-3.02542	0.011438	0.103483	-2.82943	Non-Significant	-0.361085	7.7657	-4.16101	0.00155727	0.0245451	-1.08465	Significant	FALSE
Neurl4	0.0227539	8.30512	0.258329	0.800881	0.894023	-6.29307	Non-Significant	0.195289	8.30512	2.2473	0.0459081	0.152152	-4.41026	Non-Significant	FALSE
Neurod2	0.176668	6.84214	1.56098	0.146576	0.349226	-5.05229	Non-Significant	-0.0116937	6.84214	-0.105016	0.918237	0.959593	-6.4983	Non-Significant	TRUE
Nf1	-0.272975	9.53652	-1.61069	0.135302	0.33242	-5.14829	Non-Significant	-0.137261	9.53652	-0.806402	0.436952	0.615742	-6.3277	Non-Significant	TRUE
Nf2	0.0177906	7.81419	0.20765	0.839264	0.915088	-6.28362	Non-Significant	-0.0263679	7.81419	-0.31045	0.761972	0.86027	-6.55401	Non-Significant	FALSE
Nfat5	-0.256269	7.06467	-1.92982	0.0795793	0.249547	-4.57331	Non-Significant	-0.444399	7.06467	-3.4043	0.00581345	0.0476099	-2.3549	Non-Significant	FALSE
Nfe2l1	0.157196	9.78089	2.04518	0.065295	0.225917	-4.50583	Non-Significant	0.0358425	9.78089	0.464561	0.651228	0.783111	-6.54924	Non-Significant	FALSE
Ngef	0.216866	9.0738	2.71392	0.0200079	0.128281	-3.40638	Non-Significant	0.269365	9.0738	3.36891	0.00619077	0.0494456	-2.49966	Non-Significant	FALSE
Nhsl2	-0.244837	7.41609	-2.0186	0.0683569	0.232309	-4.46475	Non-Significant	-0.137005	7.41609	-1.14386	0.276758	0.458512	-5.92234	Non-Significant	FALSE
Nipal3	0.235265	8.62557	2.91954	0.013832	0.111238	-3.04043	Non-Significant	0.267903	8.62557	3.34295	0.00648337	0.0505032	-2.53279	Non-Significant	FALSE
Nisch	-0.00886127	9.3966	-0.0716448	0.944159	0.97099	-6.3729	Non-Significant	0.15906	9.3966	1.28086	0.226366	0.402773	-5.84343	Non-Significant	FALSE
Nkain2	0.264609	7.16104	2.66252	0.0219395	0.132777	-3.39465	Non-Significant	0.0387111	7.16104	0.392684	0.701991	0.821673	-6.45592	Non-Significant	FALSE
Nkiras1	-0.0254872	7.40471	-0.198192	0.846479	0.916533	-6.25706	Non-Significant	-0.104574	7.40471	-0.818747	0.430163	0.610772	-6.22667	Non-Significant	FALSE
Nlgn1	-0.0971819	8.55541	-1.34896	0.204233	0.415438	-5.47062	Non-Significant	-0.328563	8.55541	-4.58227	0.000769791	0.0190114	-0.415235	Significant	TRUE
Nlgn2	0.187478	9.19162	1.52709	0.154724	0.359574	-5.25578	Non-Significant	0.182177	9.19162	1.48189	0.166198	0.334897	-5.59039	Non-Significant	TRUE
Nlk	-0.0439059	8.47691	-0.428183	0.67671	0.819272	-6.24854	Non-Significant	0.091856	8.47691	0.905584	0.384396	0.570628	-6.22252	Non-Significant	FALSE
Nme1	-0.187023	7.17649	-1.18659	0.260171	0.482506	-5.56958	Non-Significant	-0.43064	7.17649	-2.76514	0.0182511	0.0883842	-3.47654	Non-Significant	FALSE
Nmt1	0.0563021	8.38717	0.740465	0.474394	0.675449	-6.05202	Non-Significant	0.192384	8.38717	2.55977	0.026369	0.110166	-3.89007	Non-Significant	FALSE
Nmt2	-0.112262	7.56267	-1.24686	0.238125	0.458118	-5.52747	Non-Significant	-0.0926854	7.56267	-1.03834	0.321206	0.502154	-6.04091	Non-Significant	FALSE
Noc2l	-0.0427382	7.74942	-0.578189	0.574682	0.751464	-6.12509	Non-Significant	0.202319	7.74942	2.78202	0.0177065	0.0869443	-3.47982	Non-Significant	FALSE
Noct	-0.541661	9.93181	-4.64779	0.000691354	0.0361952	-0.165785	Significant	-0.452055	9.93181	-3.85476	0.00263514	0.0320768	-1.6521	Significant	FALSE
Nol4	-0.0167973	8.97243	-0.207241	0.839576	0.915088	-6.34844	Non-Significant	0.0617476	8.97243	0.763089	0.461325	0.635181	-6.35991	Non-Significant	FALSE
Nol6	0.228331	7.48127	2.59504	0.0247571	0.139371	-3.53103	Non-Significant	0.211878	7.48127	2.42536	0.0335074	0.125533	-4.05888	Non-Significant	FALSE
Nomo1	0.00275499	8.41827	0.0308195	0.975961	0.985988	-6.33879	Non-Significant	0.116981	8.41827	1.32337	0.21233	0.387871	-5.77088	Non-Significant	FALSE
Nos1	0.187373	6.91021	0.802461	0.439134	0.647013	-5.85914	Non-Significant	0.455736	6.91021	2.0038	0.0701183	0.194386	-4.6803	Non-Significant	TRUE
Nov	0.551015	7.5983	4.91656	0.000447651	0.0333003	0.277617	Significant	0.328505	7.5983	2.93958	0.0133431	0.0741345	-3.17672	Non-Significant	FALSE
Nploc4	0.0411265	7.66024	0.517073	0.615254	0.778663	-6.15796	Non-Significant	0.0154035	7.66024	0.195152	0.848801	0.917678	-6.57467	Non-Significant	FALSE
Nptx2	0.253988	7.00023	1.89203	0.0848559	0.256194	-4.56648	Non-Significant	0.924938	7.00023	7.1221	1.84788e-05	0.00365111	3.30492	Significant	FALSE
Nptxr	0.517144	10.0631	4.46709	0.000931191	0.0361952	-0.451316	Significant	0.463119	10.0631	3.97467	0.00214192	0.0285377	-1.43964	Significant	FALSE
Nr2c2	-0.103031	9.0384	-1.1877	0.25975	0.482426	-5.67117	Non-Significant	-0.148663	9.0384	-1.71614	0.113885	0.263364	-5.2676	Non-Significant	FALSE
Nr2f1	0.0779718	7.50964	0.781881	0.450645	0.658451	-5.97874	Non-Significant	-0.245243	7.50964	-2.45878	0.0315741	0.122407	-4.01323	Non-Significant	FALSE
Nr2f6	0.104612	6.90994	0.689916	0.50442	0.699915	-5.96072	Non-Significant	0.0972222	6.90994	0.655194	0.525692	0.690632	-6.28982	Non-Significant	FALSE
Nr3c1	-0.273528	8.90619	-3.18445	0.00860232	0.0910554	-2.60142	Significant	-0.301766	8.90619	-3.52595	0.0046867	0.0431306	-2.22695	Non-Significant	TRUE
Nr3c2	0.244298	7.09826	2.30996	0.0411094	0.178429	-3.96143	Non-Significant	0.170607	7.09826	1.63277	0.130544	0.286265	-5.25484	Non-Significant	FALSE
Nr4a1	-0.145092	6.89459	-0.624825	0.544719	0.73084	-6.00393	Non-Significant	-0.037355	6.89459	-0.166112	0.871057	0.932703	-6.51009	Non-Significant	FALSE
Nrbp1	0.200777	7.67308	1.81936	0.095915	0.275875	-4.77321	Non-Significant	0.23827	7.67308	2.1805	0.0516126	0.162006	-4.48255	Non-Significant	FALSE
Nrcam	0.168372	9.56753	1.41169	0.185462	0.392933	-5.40741	Non-Significant	0.153446	9.56753	1.28136	0.226194	0.402773	-5.84282	Non-Significant	FALSE
Nrgn	0.334078	9.44966	2.11503	0.0578537	0.21022	-4.39438	Non-Significant	0.158717	9.44966	1.00281	0.337318	0.521301	-6.14739	Non-Significant	TRUE
Nrip1	-0.029662	7.32774	-0.200817	0.844475	0.916533	-6.24313	Non-Significant	-0.00892367	7.32774	-0.061046	0.952408	0.974467	-6.56236	Non-Significant	FALSE
Nrip3	0.00450213	7.71696	0.0354519	0.972349	0.984853	-6.30157	Non-Significant	-0.0661547	7.71696	-0.524393	0.61032	0.750775	-6.45385	Non-Significant	FALSE
Nrn1	0.0452745	8.10629	0.313502	0.759713	0.872291	-6.27263	Non-Significant	-0.222125	8.10629	-1.54699	0.149892	0.31214	-5.46218	Non-Significant	FALSE
Nrp2	-0.162857	6.88901	-0.990718	0.342934	0.563767	-5.71381	Non-Significant	-0.0738356	6.88901	-0.463017	0.6523	0.783268	-6.41039	Non-Significant	FALSE
Nrsn1	0.271202	6.98637	2.19682	0.0501595	0.19584	-4.1425	Non-Significant	-0.17991	6.98637	-1.46461	0.170776	0.340535	-5.47673	Non-Significant	FALSE
Nsf	0.217332	10.5456	2.86115	0.0153611	0.114101	-3.15146	Non-Significant	0.279608	10.5456	3.64488	0.00380112	0.0384128	-2.00439	Significant	FALSE
Nsg2	0.29986	10.4248	2.17845	0.0517978	0.197318	-4.28779	Non-Significant	0.206347	10.4248	1.48929	0.164273	0.332017	-5.56945	Non-Significant	FALSE
Nsmf	-0.020763	9.62871	-0.303613	0.767039	0.874808	-6.32925	Non-Significant	0.0272231	9.62871	0.39616	0.699498	0.820523	-6.58105	Non-Significant	FALSE
Nsun2	0.0251319	7.42032	0.312642	0.760349	0.872291	-6.2223	Non-Significant	0.0471099	7.42032	0.591128	0.56628	0.72352	-6.38809	Non-Significant	FALSE
Ntn3	-0.193668	8.18716	-2.13444	0.055932	0.207173	-4.32757	Non-Significant	-0.25753	8.18716	-2.86855	0.0151584	0.07991	-3.35314	Non-Significant	FALSE
Ntrk3	-0.421935	9.3987	-4.52218	0.000849971	0.0361952	-0.366325	Significant	-0.455448	9.3987	-4.87535	0.000478186	0.0164177	0.0537407	Significant	FALSE
Nub1	0.14824	7.83702	1.65341	0.126229	0.321796	-5.02148	Non-Significant	0.149711	7.83702	1.68788	0.119306	0.271223	-5.25159	Non-Significant	FALSE
Nudcd3	0.197124	8.20237	2.36858	0.0370604	0.170529	-3.94633	Non-Significant	-0.0097689	8.20237	-0.118193	0.908027	0.95398	-6.61608	Non-Significant	FALSE
Nudt11	0.205207	7.05421	1.9505	0.0768215	0.245792	-4.51589	Non-Significant	0.196152	7.05421	1.89246	0.0847931	0.218773	-4.87192	Non-Significant	FALSE
Nudt21	-0.0357409	6.8814	-0.325876	0.750581	0.868848	-6.15487	Non-Significant	-0.138434	6.8814	-1.28946	0.223466	0.399494	-5.69481	Non-Significant	FALSE
Nudt3	0.27487	9.23021	3.00288	0.01191	0.105207	-2.91452	Non-Significant	0.23401	9.23021	2.55219	0.0267284	0.111147	-3.9261	Non-Significant	FALSE
Nup153	-0.202192	7.54964	-1.81999	0.0958143	0.275875	-4.76929	Non-Significant	-0.0232061	7.54964	-0.21179	0.83611	0.907622	-6.56827	Non-Significant	FALSE
Nup50	-0.167991	6.93618	-1.98906	0.0719163	0.238651	-4.45311	Non-Significant	-0.0633965	6.93618	-0.773654	0.455301	0.630453	-6.22087	Non-Significant	FALSE
Nus1	-0.0782125	7.13671	-0.966926	0.354182	0.575196	-5.7786	Non-Significant	-0.205679	7.13671	-2.57977	0.0254426	0.107809	-3.78307	Non-Significant	FALSE
Nwd1	-0.450321	8.60906	-4.65574	0.000682432	0.0361952	-0.145932	Significant	-0.167933	8.60906	-1.75939	0.106015	0.252364	-5.20103	Non-Significant	FALSE
Nwd2	-0.312654	8.24346	-1.6145	0.134471	0.330986	-5.10494	Non-Significant	-0.320952	8.24346	-1.67737	0.12138	0.274309	-5.29926	Non-Significant	FALSE
Nxph1	0.0913387	6.71843	1.07383	0.305695	0.527506	-5.60423	Non-Significant	0.0542755	6.71843	0.654956	0.52584	0.690632	-6.26526	Non-Significant	FALSE
Nyap1	0.279449	7.34149	1.9108	0.0821951	0.252624	-4.60182	Non-Significant	0.343118	7.34149	2.36742	0.0371362	0.134184	-4.13677	Non-Significant	FALSE
Oaz1	-0.217455	9.35595	-1.43095	0.179996	0.387054	-5.3856	Non-Significant	-0.438942	9.35595	-2.88756	0.0146495	0.0779946	-3.35131	Non-Significant	FALSE
Oaz2	-0.075982	8.94799	-0.364841	0.722088	0.849254	-6.30227	Non-Significant	-0.239953	8.94799	-1.1546	0.272513	0.453156	-5.99119	Non-Significant	FALSE
Ocrl	0.0772743	7.05268	0.71699	0.488197	0.687144	-5.963	Non-Significant	0.0242864	7.05268	0.229077	0.822976	0.89883	-6.50356	Non-Significant	FALSE
Odc1	-0.0508977	7.89308	-0.447743	0.662953	0.809202	-6.20418	Non-Significant	-0.0122854	7.89308	-0.109356	0.914873	0.957791	-6.60467	Non-Significant	FALSE
Ogfrl1	0.191267	8.10051	2.2625	0.0446964	0.185289	-4.11304	Non-Significant	0.021312	8.10051	0.254113	0.804055	0.886246	-6.58332	Non-Significant	FALSE
Ola1	-0.0130269	7.17134	-0.105988	0.917484	0.955922	-6.24792	Non-Significant	-0.20219	7.17134	-1.6639	0.124086	0.277215	-5.23738	Non-Significant	FALSE
Olfm1	0.307515	10.5939	3.44645	0.00539459	0.0718741	-2.14771	Significant	0.340798	10.5939	3.78358	0.00298226	0.0341822	-1.76219	Significant	FALSE
Olfm2	0.321426	7.347	3.53413	0.0046195	0.0647698	-1.93455	Significant	0.270472	7.347	2.99268	0.01213	0.070312	-3.06723	Non-Significant	FALSE
Olig1	0.250357	7.26127	2.7135	0.020023	0.128281	-3.30379	Non-Significant	0.532733	7.26127	5.86662	0.000104506	0.00774386	1.62548	Significant	FALSE
Opcml	0.0715828	9.10302	0.66047	0.522426	0.712461	-6.14688	Non-Significant	-0.00707346	9.10302	-0.0652732	0.949118	0.973846	-6.6626	Non-Significant	FALSE
Oprl1	0.0360919	8.27862	0.297747	0.771397	0.877275	-6.28946	Non-Significant	-0.185793	8.27862	-1.54253	0.150966	0.313887	-5.48027	Non-Significant	FALSE
Orai2	0.00693614	8.21645	0.0700837	0.945374	0.971536	-6.32597	Non-Significant	-0.0785343	8.21645	-0.801288	0.439785	0.617914	-6.29476	Non-Significant	FALSE
Ormdl3	0.00221993	6.75968	0.0142738	0.988865	0.993316	-6.18465	Non-Significant	0.000604641	6.75968	0.00399516	0.996883	0.99987	-6.49985	Non-Significant	FALSE
Os9	0.0767515	8.19523	0.666296	0.518834	0.710709	-6.09441	Non-Significant	0.0409146	8.19523	0.35898	0.726347	0.836267	-6.55665	Non-Significant	FALSE
Osbp	0.0419155	7.53727	0.429882	0.67551	0.818189	-6.19401	Non-Significant	-0.10717	7.53727	-1.10306	0.293349	0.473246	-5.9674	Non-Significant	FALSE
Osbp2	0.211797	7.46001	2.53127	0.0277461	0.147722	-3.63846	Non-Significant	0.0823895	7.46001	0.988742	0.343858	0.528314	-6.06878	Non-Significant	FALSE
Osbpl2	-0.0504781	6.89965	-0.463438	0.652008	0.801255	-6.10705	Non-Significant	-0.26162	6.89965	-2.4405	0.032618	0.124432	-3.99265	Non-Significant	FALSE
Osbpl9	-0.157423	6.8405	-1.49511	0.16277	0.367226	-5.14698	Non-Significant	-0.282175	6.8405	-2.73933	0.0191164	0.0912543	-3.48152	Non-Significant	FALSE
Oscp1	-0.0140021	6.85294	-0.143414	0.888534	0.941093	-6.1986	Non-Significant	-0.203533	6.85294	-2.12098	0.0572584	0.172873	-4.50927	Non-Significant	FALSE
Ostm1	0.124272	6.82154	1.16244	0.269447	0.495137	-5.53	Non-Significant	0.022468	6.82154	0.214732	0.833872	0.90615	-6.48021	Non-Significant	FALSE
Otub1	0.272537	8.74054	2.41716	0.0339996	0.165358	-3.8937	Non-Significant	0.17728	8.74054	1.57714	0.142824	0.301406	-5.45242	Non-Significant	FALSE
Otud5	0.0907569	7.60127	1.13543	0.280125	0.502214	-5.64735	Non-Significant	0.148784	7.60127	1.87968	0.0866491	0.222195	-4.95203	Non-Significant	FALSE
Otud6b	-0.286296	7.14666	-1.95975	0.0756179	0.243982	-4.53217	Non-Significant	-0.296239	7.14666	-2.0683	0.0627382	0.182029	-4.63676	Non-Significant	FALSE
Otud7a	-0.192996	7.82881	-2.19614	0.0502191	0.19584	-4.20733	Non-Significant	0.0199098	7.82881	0.230125	0.822181	0.898695	-6.58237	Non-Significant	FALSE
P4ha1	-0.164513	7.15609	-1.22122	0.247315	0.467732	-5.49218	Non-Significant	0.369956	7.15609	2.83193	0.0161888	0.0823944	-3.34141	Non-Significant	FALSE
P4htm	0.170519	7.10694	1.29249	0.222451	0.438355	-5.4199	Non-Significant	0.0507482	7.10694	0.389357	0.70438	0.823351	-6.45472	Non-Significant	FALSE
Pacs2	-0.246878	8.29192	-1.53077	0.15382	0.358201	-5.21805	Non-Significant	-0.187908	8.29192	-1.18054	0.262473	0.442528	-5.93879	Non-Significant	FALSE
Pacsin2	-0.0844193	6.81852	-0.790208	0.445964	0.654048	-5.87786	Non-Significant	-0.038516	6.81852	-0.371559	0.717218	0.830039	-6.44009	Non-Significant	FALSE
Paip2b	-0.155689	7.24692	-1.42682	0.181157	0.387491	-5.28919	Non-Significant	-0.311576	7.24692	-2.88857	0.014623	0.0779946	-3.26586	Non-Significant	FALSE
Pak1	0.154514	9.65602	1.49103	0.163821	0.368356	-5.3058	Non-Significant	0.276504	9.65602	2.65138	0.0223818	0.0997312	-3.75431	Non-Significant	TRUE
Pak6	0.180264	7.47399	1.53709	0.152281	0.356165	-5.15123	Non-Significant	0.151186	7.47399	1.29793	0.22064	0.397092	-5.73351	Non-Significant	FALSE
Palm	0.320078	7.51249	3.41903	0.00566345	0.0743467	-2.1412	Significant	0.172235	7.51249	1.84609	0.0917026	0.231025	-4.98544	Non-Significant	FALSE
Pam	0.117456	9.82728	1.61515	0.134328	0.330986	-5.1396	Non-Significant	0.179994	9.82728	2.45859	0.0315844	0.122407	-4.08388	Non-Significant	FALSE
Papd5	-0.169107	6.87309	-1.51922	0.156671	0.360761	-5.10943	Non-Significant	-0.0431293	6.87309	-0.400853	0.696139	0.818735	-6.43887	Non-Significant	FALSE
Papola	-0.194308	7.37322	-2.11254	0.0581042	0.210274	-4.31021	Non-Significant	0.0410154	7.37322	0.453175	0.659155	0.788044	-6.46693	Non-Significant	FALSE
Papss1	-0.0201094	8.09482	-0.197754	0.846813	0.916533	-6.29835	Non-Significant	-0.00697196	8.09482	-0.0693883	0.945915	0.973063	-6.61886	Non-Significant	FALSE
Paqr4	0.380566	7.28891	4.07949	0.00178939	0.0435636	-1.0286	Significant	0.31397	7.28891	3.38688	0.00599615	0.0483666	-2.3722	Non-Significant	FALSE
Paqr7	0.10662	7.49478	0.8922	0.391222	0.603727	-5.87329	Non-Significant	0.181499	7.49478	1.53388	0.15306	0.315637	-5.43834	Non-Significant	FALSE
Paqr8	0.0884079	8.49613	0.703083	0.49649	0.692139	-6.08907	Non-Significant	0.15019	8.49613	1.20476	0.253362	0.433826	-5.91372	Non-Significant	FALSE
Parg	-0.261369	7.81664	-3.1107	0.00981625	0.0952612	-2.68312	Significant	-0.108846	7.81664	-1.31331	0.215586	0.391053	-5.75243	Non-Significant	FALSE
Parp6	0.394949	7.82524	3.16162	0.00896104	0.0923094	-2.59208	Significant	0.368045	7.82524	2.97797	0.0124544	0.0712686	-3.13456	Non-Significant	FALSE
Paxip1	0.0134348	7.37348	0.176534	0.863055	0.925615	-6.25102	Non-Significant	0.0639347	7.37348	0.848402	0.41414	0.596273	-6.1944	Non-Significant	FALSE
Pbx2	0.131716	7.10777	1.13896	0.27871	0.50093	-5.58996	Non-Significant	0.0860804	7.10777	0.754523	0.466246	0.638278	-6.23838	Non-Significant	FALSE
Pbxip1	0.0522199	7.09421	0.47252	0.645713	0.799033	-6.11786	Non-Significant	0.032788	7.09421	0.301542	0.768577	0.863633	-6.49067	Non-Significant	FALSE
Pcbp4	0.263139	7.81758	2.27934	0.0433909	0.182993	-4.07571	Non-Significant	-0.00333365	7.81758	-0.0289723	0.977401	0.989803	-6.60019	Non-Significant	FALSE
Pcdh10	-0.154743	9.60051	-1.65813	0.125261	0.321796	-5.08217	Non-Significant	-0.110883	9.60051	-1.18304	0.261517	0.441538	-5.9598	Non-Significant	FALSE
Pcdh17	-0.192749	8.31206	-1.45692	0.172846	0.38066	-5.30881	Non-Significant	0.102648	8.31206	0.788552	0.446892	0.623522	-6.31441	Non-Significant	TRUE
Pcdh19	0.0709503	7.14935	0.36591	0.721312	0.849087	-6.16945	Non-Significant	0.026264	7.14935	0.137212	0.893321	0.948578	-6.53133	Non-Significant	FALSE
Pcdh7	-0.181805	9.70146	-2.01965	0.0682333	0.232309	-4.54782	Non-Significant	-0.29607	9.70146	-3.27916	0.00726362	0.0527346	-2.66157	Non-Significant	FALSE
Pcdh9	-0.159535	9.34087	-1.76854	0.104415	0.288494	-4.92337	Non-Significant	-0.231088	9.34087	-2.5586	0.0264238	0.110223	-3.91911	Non-Significant	FALSE
Pcdhac2	-0.358948	8.13744	-2.58484	0.0252132	0.140255	-3.59148	Non-Significant	-0.325349	8.13744	-2.37308	0.0367661	0.133414	-4.20263	Non-Significant	FALSE
Pcdhgc5	0.0986044	7.69318	0.993009	0.341865	0.563393	-5.79706	Non-Significant	0.231254	7.69318	2.35896	0.0376975	0.134921	-4.19372	Non-Significant	FALSE
Pcgf3	-0.173645	6.80246	-1.56605	0.145391	0.34702	-5.04781	Non-Significant	-0.26014	6.80246	-2.4042	0.0347909	0.128337	-4.04607	Non-Significant	FALSE
Pcif1	0.107002	6.91089	0.993802	0.341495	0.563131	-5.70865	Non-Significant	0.0797591	6.91089	0.756711	0.464986	0.636947	-6.21481	Non-Significant	FALSE
Pclo	-0.262851	10.0307	-1.75115	0.107476	0.293271	-4.9478	Non-Significant	-0.234581	10.0307	-1.55253	0.148571	0.310112	-5.49353	Non-Significant	TRUE
Pcmt1	-0.0538569	8.67594	-0.447098	0.663405	0.809384	-6.25874	Non-Significant	-0.164379	8.67594	-1.37168	0.197258	0.370447	-5.72912	Non-Significant	FALSE
Pcnx	-0.317976	9.13214	-2.18291	0.0513955	0.196906	-4.28707	Non-Significant	-0.188002	9.13214	-1.29149	0.222785	0.399075	-5.834	Non-Significant	FALSE
Pcnx2	-0.133691	8.63672	-1.53841	0.151959	0.355954	-5.22835	Non-Significant	-0.077787	8.63672	-0.901942	0.386245	0.572421	-6.23797	Non-Significant	FALSE
Pcnx3	-0.267268	8.08447	-2.32466	0.0400554	0.177124	-4.01292	Non-Significant	-0.080608	8.08447	-0.712307	0.49098	0.65841	-6.36044	Non-Significant	FALSE
Pcnx4	0.00604846	7.33525	0.0569919	0.955565	0.975881	-6.26824	Non-Significant	-0.0999756	7.33525	-0.949384	0.362643	0.54744	-6.1047	Non-Significant	FALSE
Pcsk1n	0.347058	7.48413	3.35524	0.00634311	0.0790086	-2.2458	Significant	0.224705	7.48413	2.18101	0.0515663	0.162006	-4.45702	Non-Significant	FALSE
Pcsk2	0.132209	9.94354	1.71429	0.114233	0.307763	-4.99953	Non-Significant	0.00514219	9.94354	0.0663916	0.948247	0.973325	-6.66006	Non-Significant	FALSE
Pcyox1	0.232114	8.20335	2.08595	0.0608489	0.216502	-4.39818	Non-Significant	0.038505	8.20335	0.348484	0.733998	0.840739	-6.55807	Non-Significant	FALSE
Pdcd6	-0.278328	7.30799	-1.64969	0.126997	0.322063	-4.99967	Non-Significant	-0.300018	7.30799	-1.8008	0.0989443	0.241995	-5.06017	Non-Significant	FALSE
Pde10a	-0.152625	9.68232	-1.39667	0.18982	0.396946	-5.42933	Non-Significant	0.173879	9.68232	1.57773	0.142689	0.301406	-5.45962	Non-Significant	FALSE
Pde1a	-0.176777	9.24025	-2.09501	0.0599008	0.214623	-4.42771	Non-Significant	-0.196202	9.24025	-2.32375	0.0401203	0.139535	-4.31513	Non-Significant	FALSE
Pde1b	0.117589	9.61185	0.991298	0.342663	0.563756	-5.87834	Non-Significant	0.182675	9.61185	1.53199	0.153524	0.315773	-5.52273	Non-Significant	FALSE
Pde2a	-0.0815121	10.7834	-0.951662	0.361536	0.582197	-5.90108	Non-Significant	0.197024	10.7834	2.26649	0.0443841	0.148925	-4.38378	Non-Significant	FALSE
Pde4a	-0.0551648	7.19825	-0.422687	0.680598	0.823235	-6.14867	Non-Significant	0.141788	7.19825	1.10571	0.292247	0.472129	-5.92962	Non-Significant	FALSE
Pde4b	-0.135244	8.96875	-1.65511	0.12588	0.321796	-5.07961	Non-Significant	-0.048798	8.96875	-0.598555	0.561488	0.721026	-6.47604	Non-Significant	FALSE
Pde4d	-0.0913208	7.5957	-1.10189	0.293835	0.51735	-5.69059	Non-Significant	-0.189063	7.5957	-2.29273	0.0423784	0.144022	-4.29906	Non-Significant	FALSE
Pde7b	-0.221094	6.99834	-2.28614	0.0428736	0.182624	-3.9922	Non-Significant	0.0509008	6.99834	0.543665	0.597424	0.743964	-6.38127	Non-Significant	FALSE
Pde8b	-0.0655638	8.17916	-0.659783	0.522851	0.712461	-6.09971	Non-Significant	-0.0342755	8.17916	-0.349197	0.733477	0.840501	-6.56293	Non-Significant	FALSE
Pdgfra	0.114082	7.29426	0.974564	0.350542	0.571712	-5.77779	Non-Significant	0.101771	7.29426	0.877565	0.398781	0.583661	-6.15723	Non-Significant	FALSE
Pdia3	-0.181974	7.85675	-2.21103	0.0489258	0.194685	-4.18698	Non-Significant	-0.165119	7.85675	-2.02695	0.0673808	0.18989	-4.74408	Non-Significant	FALSE
Pds5a	-0.196117	7.68682	-1.99557	0.0711167	0.23747	-4.51582	Non-Significant	-0.0886806	7.68682	-0.912996	0.380653	0.566012	-6.1712	Non-Significant	FALSE
Pds5b	-0.200708	8.4783	-1.36912	0.198035	0.406272	-5.43702	Non-Significant	-0.149588	8.4783	-1.03127	0.324369	0.506507	-6.1081	Non-Significant	FALSE
Pdxdc1	-0.0745677	8.29881	-1.01994	0.329476	0.55367	-5.8101	Non-Significant	-0.0692733	8.29881	-0.95843	0.358262	0.54235	-6.1642	Non-Significant	FALSE
Pdxk	0.0797527	8.57187	0.928321	0.372993	0.59175	-5.91063	Non-Significant	0.201509	8.57187	2.36398	0.0373636	0.13467	-4.23083	Non-Significant	FALSE
Pdzd2	-0.396144	8.02295	-2.61341	0.0239564	0.137188	-3.53266	Non-Significant	-0.0627057	8.02295	-0.421534	0.681415	0.806732	-6.53034	Non-Significant	FALSE
Pdzd4	0.159677	9.36891	1.75281	0.10718	0.293271	-4.94375	Non-Significant	0.230687	9.36891	2.52348	0.0281346	0.114332	-3.97475	Non-Significant	FALSE
Pdzd8	-0.070692	8.26874	-0.67876	0.511197	0.705299	-6.09542	Non-Significant	-0.126819	8.26874	-1.23051	0.243953	0.4234	-5.87524	Non-Significant	FALSE
Pdzrn3	-0.106363	6.80986	-0.805551	0.437423	0.647013	-5.86314	Non-Significant	-0.049262	6.80986	-0.3854	0.707226	0.824533	-6.43409	Non-Significant	FALSE
Pea15a	0.271122	8.81523	3.66272	0.00368392	0.058824	-1.7807	Significant	0.0108459	8.81523	0.146815	0.885911	0.943694	-6.64787	Non-Significant	FALSE
Pebp1	0.106742	10.0633	0.594176	0.564311	0.74518	-6.18964	Non-Significant	-0.100789	10.0633	-0.559125	0.587182	0.739988	-6.49637	Non-Significant	FALSE
Peg3	-0.193611	9.52439	-1.24008	0.240527	0.460423	-5.61709	Non-Significant	0.00045155	9.52439	0.00287767	0.997755	0.999936	-6.665	Non-Significant	FALSE
Penk	0.151428	7.88477	1.14926	0.274614	0.497727	-5.65014	Non-Significant	0.173775	7.88477	1.33451	0.208772	0.38558	-5.72603	Non-Significant	TRUE
Per1	0.0436114	7.02436	0.274498	0.788745	0.88453	-6.1956	Non-Significant	-0.247894	7.02436	-1.57865	0.142479	0.301406	-5.33837	Non-Significant	FALSE
Pex14	0.0855845	6.82399	0.589918	0.567063	0.746239	-6.0138	Non-Significant	0.0591508	6.82399	0.417421	0.684332	0.809113	-6.41228	Non-Significant	FALSE
Pex19	0.252683	7.40834	2.19035	0.0507308	0.19584	-4.18786	Non-Significant	0.0513007	7.40834	0.445927	0.664225	0.79219	-6.45743	Non-Significant	FALSE
Pex5l	0.0674975	9.17367	0.970414	0.352517	0.574233	-5.89588	Non-Significant	0.0030426	9.17367	0.0437189	0.965905	0.983195	-6.66381	Non-Significant	FALSE
Pex6	0.0533197	7.63424	0.470113	0.647378	0.799616	-6.17557	Non-Significant	0.185446	7.63424	1.65505	0.125892	0.279552	-5.28603	Non-Significant	FALSE
Pfdn5	-0.132995	7.14417	-0.672335	0.515125	0.707573	-6.03304	Non-Significant	-0.527518	7.14417	-2.68433	0.0210981	0.0965826	-3.612	Non-Significant	FALSE
Pfkl	-0.103088	8.84576	-1.22911	0.244457	0.464495	-5.6194	Non-Significant	0.0347137	8.84576	0.415671	0.685575	0.810225	-6.57134	Non-Significant	FALSE
Pgam1	0.160551	9.46058	1.98619	0.0722712	0.238723	-4.59643	Non-Significant	0.0937749	9.46058	1.15669	0.271693	0.453048	-5.98706	Non-Significant	FALSE
Pgbd5	0.189158	9.22741	2.77719	0.0178606	0.124205	-3.30026	Non-Significant	0.328354	9.22741	4.80783	0.000533062	0.0166037	-0.0505127	Significant	FALSE
Pgk1	-0.0338165	9.90478	-0.315607	0.758157	0.872045	-6.32455	Non-Significant	-0.00921011	9.90478	-0.0854184	0.93345	0.967407	-6.65846	Non-Significant	FALSE
Pgm2	0.124464	7.07512	1.12632	0.283797	0.506445	-5.5964	Non-Significant	0.143902	7.07512	1.323	0.212448	0.387871	-5.66332	Non-Significant	FALSE
Pgp	-0.0371681	7.21216	-0.213	0.83519	0.913659	-6.2417	Non-Significant	-0.334251	7.21216	-1.93224	0.0792513	0.209888	-4.84931	Non-Significant	FALSE
Pgrmc1	0.299	9.14746	2.48499	0.0301337	0.154594	-3.79208	Non-Significant	0.184603	9.14746	1.53322	0.153222	0.315637	-5.52172	Non-Significant	FALSE
Pgrmc2	-0.1049	7.37472	-1.07713	0.304281	0.52742	-5.69621	Non-Significant	-0.115593	7.37472	-1.19806	0.255857	0.436146	-5.85415	Non-Significant	FALSE
Phactr1	-0.0664556	9.8256	-0.722013	0.485223	0.68432	-6.10835	Non-Significant	0.164351	9.8256	1.77013	0.104139	0.249364	-5.18402	Non-Significant	FALSE
Phactr3	0.0712076	8.57708	0.878375	0.39836	0.609953	-5.95982	Non-Significant	0.0113927	8.57708	0.141414	0.890077	0.946635	-6.64054	Non-Significant	FALSE
Phax	-0.289924	6.85375	-1.94478	0.0775757	0.246581	-4.51556	Non-Significant	-0.245364	6.85375	-1.69887	0.117171	0.267506	-5.16268	Non-Significant	FALSE
Phc2	0.117308	7.15258	1.38595	0.192979	0.401196	-5.31107	Non-Significant	0.086467	7.15258	1.03463	0.322864	0.504451	-5.99441	Non-Significant	FALSE
Phf23	-0.0303154	6.91103	-0.194066	0.849631	0.918205	-6.19631	Non-Significant	-0.164026	6.91103	-1.06959	0.307518	0.487587	-5.94282	Non-Significant	FALSE
Phf24	-0.189735	10.0567	-2.46796	0.0310621	0.156951	-3.82307	Non-Significant	-0.137365	10.0567	-1.77383	0.1035	0.248808	-5.17792	Non-Significant	TRUE
Phf3	-0.222375	7.66302	-2.19876	0.0499888	0.19584	-4.1985	Non-Significant	-0.176402	7.66302	-1.76123	0.105691	0.251817	-5.13889	Non-Significant	FALSE
Phgdh	0.182167	7.46186	1.38473	0.193343	0.401374	-5.34944	Non-Significant	0.0404305	7.46186	0.308471	0.763437	0.861199	-6.52054	Non-Significant	FALSE
Phldb1	-0.175748	7.78065	-1.8522	0.0907638	0.267694	-4.73574	Non-Significant	-0.0716262	7.78065	-0.764124	0.460733	0.634692	-6.30209	Non-Significant	FALSE
Phlpp1	-0.0667715	8.01779	-0.464207	0.651474	0.801255	-6.20163	Non-Significant	0.000883625	8.01779	0.00622467	0.995144	0.998917	-6.61776	Non-Significant	FALSE
Phlpp2	-0.270659	7.50313	-2.28227	0.0431669	0.182624	-4.05959	Non-Significant	-0.36859	7.50313	-3.12783	0.00951974	0.0606073	-2.86396	Non-Significant	FALSE
Phrf1	-0.183433	7.16449	-1.6206	0.133148	0.329687	-5.01204	Non-Significant	-0.00135466	7.16449	-0.012223	0.990465	0.996044	-6.55431	Non-Significant	FALSE
Phtf1	-0.188059	7.47636	-2.33488	0.0393385	0.176064	-3.96702	Non-Significant	-0.0610006	7.47636	-0.766478	0.459387	0.633824	-6.2794	Non-Significant	FALSE
Phyhip	0.429898	9.29605	5.37251	0.00021918	0.0234786	0.943193	Significant	0.448645	9.29605	5.58893	0.000157789	0.00991981	1.17006	Significant	FALSE
Pi4k2a	0.193446	6.64998	1.88372	0.0860576	0.259238	-4.57373	Non-Significant	-0.02214	6.64998	-0.218847	0.830742	0.905105	-6.44684	Non-Significant	FALSE
Pi4ka	-0.0515702	9.90668	-0.541519	0.598853	0.768806	-6.22405	Non-Significant	0.0316083	9.90668	0.329535	0.747887	0.851187	-6.60378	Non-Significant	FALSE
Pi4kb	0.0488215	7.38579	0.475716	0.643504	0.799033	-6.14151	Non-Significant	0.293473	7.38579	2.90339	0.014239	0.0769901	-3.23475	Non-Significant	FALSE
Pias2	-0.13442	6.87493	-1.32689	0.211201	0.426063	-5.36074	Non-Significant	-0.265115	6.87493	-2.67413	0.0214878	0.0970393	-3.59737	Non-Significant	FALSE
Picalm	0.0844025	7.81384	1.02612	0.326681	0.551262	-5.77732	Non-Significant	-0.0640171	7.81384	-0.783024	0.450001	0.625378	-6.28416	Non-Significant	FALSE
Pigq	0.32479	6.68364	3.29911	0.00700979	0.0831365	-2.28651	Significant	0.0349766	6.68364	0.359112	0.726251	0.836267	-6.40371	Non-Significant	FALSE
Pik3ca	-0.273532	8.68838	-3.53001	0.00465325	0.0649032	-2.00439	Significant	-0.12438	8.68838	-1.61865	0.133569	0.28994	-5.40318	Non-Significant	FALSE
Pik3r2	0.231818	8.01401	2.74394	0.0189588	0.126343	-3.30961	Non-Significant	0.335653	8.01401	4.0273	0.00195669	0.0270104	-1.31993	Significant	FALSE
Pikfyve	-0.169794	8.3066	-1.50918	0.159186	0.364501	-5.24453	Non-Significant	-0.0682675	8.3066	-0.614973	0.550975	0.713151	-6.44048	Non-Significant	FALSE
Pim3	0.0677561	7.01497	0.502369	0.625227	0.786328	-6.09685	Non-Significant	-0.0835756	7.01497	-0.629148	0.541987	0.704925	-6.32423	Non-Significant	FALSE
Pin1	-0.148715	7.71588	-0.872717	0.401307	0.613413	-5.91736	Non-Significant	-0.319214	7.71588	-1.8793	0.0867042	0.222195	-4.96257	Non-Significant	FALSE
Pip4k2b	0.0983652	8.6637	1.25506	0.235245	0.454535	-5.57495	Non-Significant	0.328073	8.6637	4.21431	0.00142267	0.0239541	-1.02637	Significant	FALSE
Pip4k2c	0.160275	8.12093	1.92384	0.0803937	0.24981	-4.63972	Non-Significant	0.239761	8.12093	2.91553	0.013932	0.0761424	-3.26022	Non-Significant	FALSE
Pip5k1a	-0.0550596	7.4725	-0.69222	0.503026	0.698851	-6.03408	Non-Significant	0.0123547	7.4725	0.156877	0.878159	0.937684	-6.56754	Non-Significant	FALSE
Pip5k1c	0.0488863	9.97792	0.522788	0.6114	0.775849	-6.23303	Non-Significant	0.105835	9.97792	1.12352	0.284936	0.465563	-6.01965	Non-Significant	FALSE
Pithd1	0.147212	7.13156	1.15595	0.271984	0.495958	-5.58174	Non-Significant	-0.0922498	7.13156	-0.731416	0.479685	0.649452	-6.26264	Non-Significant	FALSE
Pitpna	0.182909	8.10894	2.29322	0.0423415	0.181716	-4.06576	Non-Significant	-0.113682	8.10894	-1.43277	0.179488	0.350636	-5.6109	Non-Significant	FALSE
Pitpnc1	0.00352823	7.16438	0.0366456	0.971419	0.984655	-6.23724	Non-Significant	0.142642	7.16438	1.50713	0.159704	0.325148	-5.44284	Non-Significant	FALSE
Pitpnm1	0.169556	8.40091	1.73496	0.110398	0.29954	-4.93517	Non-Significant	0.156721	8.40091	1.617	0.133927	0.28994	-5.38008	Non-Significant	FALSE
Pitpnm2	-0.179589	8.98023	-1.67193	0.122466	0.318721	-5.05604	Non-Significant	-0.0412357	8.98023	-0.384783	0.70767	0.824692	-6.58624	Non-Significant	FALSE
Pja1	-0.0035943	9.31342	-0.0304554	0.976245	0.985988	-6.37416	Non-Significant	0.25218	9.31342	2.1286	0.0565037	0.17098	-4.63084	Non-Significant	FALSE
Pkm	0.097704	11.8607	0.683616	0.50824	0.70363	-6.078	Non-Significant	0.0992317	11.8607	0.687213	0.506057	0.672232	-6.35262	Non-Significant	FALSE
Pkn2	-0.360622	6.94848	-4.46833	0.000929266	0.0361952	-0.403462	Significant	-0.334632	6.94848	-4.27224	0.00129005	0.0232462	-0.860662	Significant	FALSE
Pkp4	-0.292124	9.85605	-2.33678	0.0392061	0.176064	-4.04187	Non-Significant	-0.185804	9.85605	-1.47659	0.167591	0.335904	-5.59787	Non-Significant	FALSE
Pla2g7	0.347958	7.1846	2.79085	0.0174278	0.123509	-3.17794	Non-Significant	0.155673	7.1846	1.25749	0.234396	0.410807	-5.74556	Non-Significant	FALSE
Plcl1	-0.115813	6.83973	-1.05454	0.314055	0.537063	-5.65242	Non-Significant	-0.207398	6.83973	-1.93422	0.0789854	0.209844	-4.80435	Non-Significant	TRUE
Plcl2	-0.225437	9.35631	-2.78268	0.0176854	0.124146	-3.29353	Non-Significant	0.00849	9.35631	0.10445	0.918676	0.959593	-6.65905	Non-Significant	TRUE
Pld3	0.24852	10.0433	2.86043	0.015381	0.114101	-3.15866	Non-Significant	0.206466	10.0433	2.36152	0.0375267	0.134895	-4.245	Non-Significant	FALSE
Plekha1	-0.122623	7.34823	-1.17903	0.263049	0.485489	-5.59231	Non-Significant	-0.333474	7.34823	-3.2302	0.00792691	0.0548769	-2.67536	Non-Significant	FALSE
Plekhb1	0.103408	7.0022	0.754978	0.465983	0.670195	-5.9368	Non-Significant	-0.135198	7.0022	-1.00027	0.338492	0.522167	-6.01938	Non-Significant	FALSE
Plekhb2	0.131067	9.15788	1.77658	0.103027	0.287218	-4.90823	Non-Significant	0.133813	9.15788	1.81209	0.0970922	0.24053	-5.12452	Non-Significant	FALSE
Plekhm2	-0.205727	8.48463	-2.52469	0.028074	0.149171	-3.70995	Non-Significant	-0.212023	8.48463	-2.62672	0.0233926	0.102028	-3.78973	Non-Significant	FALSE
Plk2	-0.245132	9.9101	-2.68039	0.0212477	0.130808	-3.4683	Non-Significant	-0.179302	9.9101	-1.94789	0.0771655	0.205826	-4.91733	Non-Significant	TRUE
Plp1	-0.212906	11.1054	-1.07929	0.303358	0.526501	-5.76276	Non-Significant	-0.16713	11.1054	-0.838727	0.419323	0.601979	-6.26344	Non-Significant	FALSE
Plpp3	0.503348	8.46274	5.47028	0.000188784	0.0230948	1.09034	Significant	0.527024	8.46274	5.76404	0.000121533	0.00856486	1.44481	Significant	FALSE
Plppr4	0.208593	9.21015	2.62169	0.023604	0.136097	-3.56354	Non-Significant	0.286682	9.21015	3.5954	0.00414658	0.0405276	-2.10253	Significant	FALSE
Plrg1	-0.0478687	6.83497	-0.41961	0.682779	0.824383	-6.09652	Non-Significant	0.147402	6.83497	1.33828	0.207581	0.384176	-5.62677	Non-Significant	FALSE
Pls3	0.0158731	7.90815	0.141532	0.889986	0.941269	-6.30121	Non-Significant	-0.138327	7.90815	-1.24192	0.239874	0.418218	-5.83693	Non-Significant	FALSE
Plxdc2	0.061525	6.77664	0.540625	0.599449	0.769202	-6.04077	Non-Significant	-0.083188	6.77664	-0.745833	0.471272	0.64297	-6.21061	Non-Significant	FALSE
Plxna1	-0.170685	7.97553	-1.07474	0.305303	0.527506	-5.73325	Non-Significant	-0.0127821	7.97553	-0.0816985	0.936341	0.96915	-6.61362	Non-Significant	FALSE
Plxna2	-0.177033	8.9513	-1.49201	0.163567	0.368095	-5.30016	Non-Significant	-0.10832	8.9513	-0.915439	0.379424	0.565126	-6.23238	Non-Significant	FALSE
Plxnb1	-0.0515327	7.8867	-0.457299	0.656279	0.803966	-6.19813	Non-Significant	0.0911498	7.8867	0.820479	0.429216	0.610772	-6.26215	Non-Significant	FALSE
Plxnc1	0.242962	7.57935	1.27741	0.227535	0.445709	-5.47325	Non-Significant	0.482719	7.57935	2.57687	0.025575	0.108199	-3.8086	Non-Significant	FALSE
Plxnd1	0.0299347	8.02225	0.177665	0.862188	0.925056	-6.29799	Non-Significant	0.0216171	8.02225	0.129791	0.899055	0.950521	-6.6076	Non-Significant	FALSE
Pmm1	-0.0414048	7.41306	-0.303215	0.767335	0.874808	-6.22422	Non-Significant	0.0682415	7.41306	0.505422	0.62315	0.760965	-6.43846	Non-Significant	FALSE
Pnck	0.127865	6.72099	0.565831	0.582769	0.7576	-6.0144	Non-Significant	0.0114206	6.72099	0.0514813	0.959857	0.979414	-6.48409	Non-Significant	FALSE
Pnkd	0.359615	6.85983	4.01677	0.00199235	0.0444627	-1.10881	Significant	0.426269	6.85983	4.86504	0.000486166	0.0164626	0.132732	Significant	TRUE
Pnma2	0.163566	7.66297	2.13525	0.0558533	0.207168	-4.29657	Non-Significant	0.0447333	7.66297	0.587042	0.568927	0.725172	-6.41028	Non-Significant	FALSE
Pnmal1	0.082138	8.09448	0.736102	0.476941	0.677225	-6.03719	Non-Significant	0.162658	8.09448	1.47692	0.167504	0.335904	-5.55489	Non-Significant	FALSE
Pnmal2	0.189908	9.41938	1.49323	0.163253	0.367697	-5.30162	Non-Significant	0.252221	9.41938	1.97531	0.0736311	0.199377	-4.87371	Non-Significant	FALSE
Podxl2	0.336749	8.48622	1.86485	0.0888478	0.265432	-4.75118	Non-Significant	0.119706	8.48622	0.665648	0.519233	0.683967	-6.40518	Non-Significant	FALSE
Pogk	-0.23519	7.80598	-2.73398	0.0193009	0.126801	-3.32431	Non-Significant	-0.281626	7.80598	-3.29869	0.00701508	0.0521799	-2.57787	Non-Significant	FALSE
Poldip3	0.209978	7.58016	1.81577	0.0964946	0.275875	-4.77368	Non-Significant	0.13432	7.58016	1.16818	0.26722	0.447539	-5.89468	Non-Significant	FALSE
Polr1d	-0.170351	6.75255	-1.29877	0.220362	0.43552	-5.381	Non-Significant	-0.369411	6.75255	-2.86464	0.0152652	0.0803147	-3.25409	Non-Significant	FALSE
Polr2b	-0.0196243	7.81904	-0.23295	0.820041	0.90485	-6.27506	Non-Significant	0.135523	7.81904	1.63188	0.130733	0.286265	-5.33297	Non-Significant	FALSE
Polr2c	-0.15613	7.19586	-0.936323	0.369037	0.588262	-5.81373	Non-Significant	-0.148482	7.19586	-0.904695	0.384847	0.570981	-6.14003	Non-Significant	FALSE
Polr2e	-0.0191355	7.04571	-0.127121	0.901119	0.947838	-6.22283	Non-Significant	-0.0792365	7.04571	-0.535973	0.602554	0.74638	-6.38691	Non-Significant	FALSE
Polr2m	0.192355	7.84149	2.12566	0.0567941	0.208349	-4.32085	Non-Significant	0.0305535	7.84149	0.339824	0.740334	0.845825	-6.54261	Non-Significant	FALSE
Polr3e	0.137594	6.76941	1.14913	0.274668	0.497727	-5.54136	Non-Significant	-0.0998011	6.76941	-0.845899	0.415477	0.597876	-6.12575	Non-Significant	FALSE
Polr3h	-0.0141034	7.01324	-0.104305	0.918789	0.955922	-6.22618	Non-Significant	-0.184403	7.01324	-1.38538	0.193151	0.365295	-5.59319	Non-Significant	FALSE
Pomgnt1	0.142934	7.54365	1.43046	0.180134	0.387054	-5.30326	Non-Significant	-0.0355404	7.54365	-0.356586	0.728089	0.837193	-6.51447	Non-Significant	FALSE
Pomk	0.219152	6.7324	2.21213	0.0488314	0.194599	-4.07604	Non-Significant	0.156647	6.7324	1.6184	0.133624	0.28994	-5.23495	Non-Significant	FALSE
Pomp	-0.434535	7.1944	-2.27407	0.0437953	0.183045	-4.05756	Non-Significant	-0.646946	7.1944	-3.43491	0.00550612	0.0462693	-2.31813	Non-Significant	FALSE
Pou3f3	-0.350132	8.65038	-4.54278	0.000821539	0.0361952	-0.326562	Significant	-0.225108	8.65038	-2.94854	0.0131301	0.073408	-3.23869	Non-Significant	FALSE
Pou6f1	0.24262	7.99514	2.31046	0.0410731	0.178429	-4.03054	Non-Significant	0.132551	7.99514	1.27403	0.228689	0.404625	-5.80281	Non-Significant	FALSE
Ppa1	-0.232276	7.60069	-1.47462	0.168111	0.374231	-5.25522	Non-Significant	-0.31315	7.60069	-1.99902	0.0706975	0.195351	-4.77375	Non-Significant	FALSE
Ppargc1a	-0.178367	6.99221	-1.37431	0.196463	0.404403	-5.32916	Non-Significant	-0.457704	6.99221	-3.57193	0.00432155	0.0411854	-2.05406	Significant	FALSE
Ppia	0.156293	10.3732	0.962975	0.356075	0.576523	-5.89613	Non-Significant	-0.149208	10.3732	-0.917213	0.378534	0.564114	-6.22151	Non-Significant	FALSE
Ppib	0.0560814	7.53462	0.328311	0.748788	0.868076	-6.23368	Non-Significant	-0.0939651	7.53462	-0.551951	0.591924	0.741774	-6.42306	Non-Significant	FALSE
Ppm1a	0.0536746	8.95505	0.680525	0.510121	0.704267	-6.13145	Non-Significant	-0.0435756	8.95505	-0.553449	0.590932	0.741404	-6.50264	Non-Significant	FALSE
Ppm1e	0.0560934	8.64081	0.636193	0.537551	0.724125	-6.14815	Non-Significant	-0.00764095	8.64081	-0.0871477	0.932107	0.967153	-6.65103	Non-Significant	FALSE
Ppm1f	0.0191939	7.88944	0.197522	0.84699	0.916533	-6.28697	Non-Significant	0.104904	7.88944	1.09376	0.297234	0.476469	-6.00319	Non-Significant	FALSE
Ppme1	0.141315	8.28142	1.31392	0.215385	0.430324	-5.48281	Non-Significant	0.126856	8.28142	1.19172	0.258234	0.438426	-5.91387	Non-Significant	FALSE
Ppp1ca	0.0287485	9.00419	0.218536	0.830978	0.910786	-6.34699	Non-Significant	-0.0176865	9.00419	-0.134621	0.895322	0.94989	-6.65522	Non-Significant	FALSE
Ppp1r12c	-0.0700099	8.53316	-0.54721	0.595068	0.766519	-6.19441	Non-Significant	0.0351899	8.53316	0.277634	0.786397	0.874763	-6.60976	Non-Significant	FALSE
Ppp1r13b	-0.0280307	7.17327	-0.241309	0.813716	0.900363	-6.20406	Non-Significant	0.215027	7.17327	1.8865	0.0856535	0.220261	-4.89929	Non-Significant	FALSE
Ppp1r15b	-0.172838	7.46015	-1.39781	0.189485	0.396946	-5.3379	Non-Significant	-0.0735069	7.46015	-0.601353	0.559689	0.719907	-6.39366	Non-Significant	FALSE
Ppp1r16a	0.258485	7.26689	2.95241	0.0130392	0.108158	-2.91357	Non-Significant	0.164882	7.26689	1.89679	0.0841732	0.217942	-4.88584	Non-Significant	FALSE
Ppp1r16b	-0.341321	9.165	-3.34335	0.00647871	0.080324	-2.33164	Significant	-0.288288	9.165	-2.82549	0.016377	0.0827502	-3.45786	Non-Significant	FALSE
Ppp1r1a	0.0324422	6.77015	0.269484	0.792502	0.888231	-6.16113	Non-Significant	-0.249997	6.77015	-2.09993	0.0593912	0.17687	-4.52798	Non-Significant	FALSE
Ppp1r1b	0.346365	8.61484	2.40206	0.0349233	0.166429	-3.91305	Non-Significant	0.105135	8.61484	0.731405	0.479692	0.649452	-6.36689	Non-Significant	FALSE
Ppp1r2	0.177357	7.79739	1.8642	0.0889449	0.265432	-4.71916	Non-Significant	0.0101386	7.79739	0.107165	0.916571	0.958445	-6.59529	Non-Significant	FALSE
Ppp1r21	-0.206309	7.849	-1.97347	0.0738627	0.241225	-4.5575	Non-Significant	-0.166488	7.849	-1.60985	0.135487	0.292833	-5.36511	Non-Significant	FALSE
Ppp1r26	-0.166549	6.98937	-1.69304	0.118298	0.31068	-4.89384	Non-Significant	-0.115386	6.98937	-1.20356	0.253806	0.434032	-5.81222	Non-Significant	FALSE
Ppp1r37	-0.102531	8.61583	-1.29413	0.221905	0.437923	-5.53006	Non-Significant	0.170592	8.61583	2.17381	0.0522199	0.162045	-4.54983	Non-Significant	FALSE
Ppp1r3c	-0.0599908	8.03772	-0.807653	0.436261	0.646393	-5.9767	Non-Significant	0.298313	8.03772	4.09198	0.00175161	0.026016	-1.21303	Significant	FALSE
Ppp1r9b	0.198342	11.2802	2.4929	0.0297119	0.153779	-3.75457	Non-Significant	0.214668	11.2802	2.67071	0.0216198	0.0973074	-3.68795	Non-Significant	TRUE
Ppp2ca	0.0732516	9.9901	0.628589	0.54234	0.728013	-6.17	Non-Significant	0.0645423	9.9901	0.550329	0.592998	0.742426	-6.50049	Non-Significant	FALSE
Ppp2cb	-0.206738	8.13032	-1.64814	0.127319	0.322411	-5.04755	Non-Significant	-0.197251	8.13032	-1.59168	0.13952	0.29843	-5.4082	Non-Significant	FALSE
Ppp2r1a	0.317487	9.3724	3.55868	0.0044237	0.0630076	-1.96209	Significant	0.387818	9.3724	4.32975	0.00117111	0.0231458	-0.839084	Significant	FALSE
Ppp2r2b	0.239431	7.6225	2.77581	0.0179048	0.124205	-3.23839	Non-Significant	0.223573	7.6225	2.61274	0.0239853	0.103269	-3.75427	Non-Significant	FALSE
Ppp2r2c	-0.0122932	11.0445	-0.140898	0.890476	0.941269	-6.34098	Non-Significant	0.131002	11.0445	1.48284	0.165951	0.334651	-5.55737	Non-Significant	FALSE
Ppp2r2d	-0.109766	6.93896	-0.965901	0.354672	0.575474	-5.75601	Non-Significant	-0.264495	6.93896	-2.37135	0.036879	0.133621	-4.11602	Non-Significant	FALSE
Ppp2r5a	-0.00950894	8.19492	-0.121543	0.905434	0.950114	-6.31156	Non-Significant	0.268474	8.19492	3.48765	0.00501501	0.0441783	-2.26262	Non-Significant	FALSE
Ppp2r5b	0.399102	8.24988	4.54972	0.000812195	0.0361952	-0.30149	Significant	0.386794	8.24988	4.45078	0.000956764	0.020663	-0.611151	Significant	FALSE
Ppp2r5c	-0.107895	7.95639	-1.12779	0.283201	0.506283	-5.67637	Non-Significant	0.0577956	7.95639	0.613376	0.551993	0.714124	-6.41776	Non-Significant	FALSE
Ppp2r5d	0.205223	7.27531	2.19011	0.0507522	0.19584	-4.16392	Non-Significant	0.401811	7.27531	4.34699	0.00113773	0.0231458	-0.734781	Significant	FALSE
Ppp2r5e	0.0333592	6.86111	0.30601	0.765261	0.874253	-6.1561	Non-Significant	-0.0826437	6.86111	-0.77412	0.455037	0.630413	-6.20309	Non-Significant	FALSE
Ppp4r4	-0.243761	7.07073	-2.94324	0.0132556	0.108891	-2.92731	Non-Significant	-0.314921	7.07073	-3.8821	0.00251316	0.0311556	-1.52744	Significant	FALSE
Ppp5c	0.187886	7.48343	2.38096	0.036256	0.170339	-3.88688	Non-Significant	0.0969637	7.48343	1.23497	0.242349	0.421163	-5.80897	Non-Significant	FALSE
Ppp6r1	0.00796017	8.90778	0.106744	0.916898	0.955922	-6.36235	Non-Significant	0.183287	8.90778	2.46396	0.0312842	0.121949	-4.07555	Non-Significant	FALSE
Ppp6r2	0.150409	7.93838	1.71896	0.113357	0.306017	-4.93347	Non-Significant	0.165389	7.93838	1.91281	0.0819153	0.213967	-4.92326	Non-Significant	FALSE
Ppt1	0.167783	6.70701	1.43966	0.177572	0.383957	-5.19225	Non-Significant	-0.0686233	6.70701	-0.597047	0.56246	0.721392	-6.29594	Non-Significant	TRUE
Prdm2	-0.307456	7.50525	-2.91958	0.013831	0.111238	-2.99655	Non-Significant	-0.187417	7.50525	-1.8016	0.0988112	0.241995	-5.07165	Non-Significant	FALSE
Prdx1	-0.204279	8.06388	-1.25552	0.235082	0.454535	-5.54889	Non-Significant	-0.381004	8.06388	-2.35885	0.0377047	0.134921	-4.21745	Non-Significant	FALSE
Prex1	-0.155395	8.52609	-0.994543	0.34115	0.563019	-5.84753	Non-Significant	0.113305	8.52609	0.73421	0.478048	0.648866	-6.36901	Non-Significant	FALSE
Prex2	-0.515948	8.93394	-4.80798	0.000532933	0.0339808	0.0883806	Significant	-0.450163	8.93394	-4.21583	0.00141902	0.0239541	-1.03587	Significant	FALSE
Prickle1	-0.0972688	7.35745	-0.893798	0.390403	0.60294	-5.86373	Non-Significant	-0.008326	7.35745	-0.0774232	0.939665	0.970468	-6.56732	Non-Significant	FALSE
Prickle2	-0.155185	8.89541	-0.944537	0.365007	0.584622	-5.91602	Non-Significant	-0.0467444	8.89541	-0.285551	0.780482	0.870888	-6.62119	Non-Significant	FALSE
Prkaca	0.481174	7.96002	5.74944	0.000124187	0.0230948	1.48558	Significant	0.408606	7.96002	4.93063	0.000437698	0.0160569	0.178052	Significant	TRUE
Prkacb	0.308283	10.2624	3.86095	0.002607	0.0518493	-1.44857	Significant	0.301617	10.2624	3.74846	0.00317063	0.0356762	-1.82935	Significant	FALSE
Prkar1b	0.333412	10.2658	4.42915	0.000991824	0.0361952	-0.512024	Significant	0.307687	10.2658	4.05716	0.00185907	0.0266235	-1.29681	Significant	FALSE
Prkar2a	0.207968	7.29015	2.30285	0.0416286	0.179519	-3.98928	Non-Significant	0.269404	7.29015	3.01288	0.0116982	0.068852	-3.02956	Non-Significant	FALSE
Prkar2b	-0.0192155	7.31981	-0.190255	0.852545	0.919869	-6.24429	Non-Significant	0.0260812	7.31981	0.261054	0.798832	0.882439	-6.52749	Non-Significant	FALSE
Prkce	0.000360796	10.385	0.00280761	0.99781	0.998929	-6.36965	Non-Significant	0.0563949	10.385	0.434941	0.671943	0.798432	-6.55171	Non-Significant	FALSE
Prkcg	0.341432	8.01449	2.90104	0.0142991	0.111252	-3.04401	Non-Significant	0.335542	8.01449	2.88353	0.0147561	0.0782509	-3.31038	Non-Significant	TRUE
Prkcsh	0.161434	6.98152	1.25841	0.234074	0.453582	-5.42637	Non-Significant	0.413277	6.98152	3.29718	0.00703396	0.0521799	-2.50644	Non-Significant	FALSE
Prkcz	0.0441019	9.65216	0.640259	0.535001	0.722416	-6.16412	Non-Significant	0.151277	9.65216	2.18335	0.0513562	0.162006	-4.54274	Non-Significant	TRUE
Prmt2	0.0434886	7.4296	0.263883	0.796706	0.890847	-6.23351	Non-Significant	0.188938	7.4296	1.16	0.270397	0.451448	-5.8933	Non-Significant	FALSE
Prmt7	0.0548882	7.37175	0.512512	0.61834	0.781091	-6.12866	Non-Significant	0.128264	7.37175	1.2098	0.251496	0.431309	-5.83102	Non-Significant	FALSE
Prmt8	0.13321	7.9306	1.77061	0.104055	0.288494	-4.86148	Non-Significant	-0.00527954	7.9306	-0.0707397	0.944864	0.973063	-6.60734	Non-Significant	FALSE
Prpf19	0.108385	8.81979	0.884889	0.394985	0.607446	-5.9655	Non-Significant	0.134517	8.81979	1.10176	0.293889	0.473832	-6.04279	Non-Significant	FALSE
Prpf8	-0.0342182	9.33825	-0.284733	0.781092	0.881485	-6.33279	Non-Significant	0.0453571	9.33825	0.376423	0.7137	0.828115	-6.58893	Non-Significant	FALSE
Prps1	0.0724817	6.95003	0.556777	0.588732	0.762409	-6.05649	Non-Significant	-0.0589169	6.95003	-0.460462	0.654077	0.784423	-6.41047	Non-Significant	FALSE
Prr14l	-0.573878	8.6734	-4.5117	0.000864829	0.0361952	-0.375514	Significant	-0.230518	8.6734	-1.8367	0.0931635	0.233826	-5.08847	Non-Significant	FALSE
Prrc2b	-0.00744534	9.58793	-0.0421511	0.967127	0.982787	-6.37666	Non-Significant	0.00109438	9.58793	0.00617009	0.995187	0.998917	-6.665	Non-Significant	FALSE
Prrt3	0.0799518	6.81544	0.753942	0.466581	0.670334	-5.89124	Non-Significant	0.262696	6.81544	2.56053	0.0263332	0.110166	-3.77158	Non-Significant	FALSE
Psap	0.298305	11.2549	4.18481	0.00149561	0.0410727	-0.897619	Significant	0.312994	11.2549	4.34639	0.00113889	0.0231458	-0.786802	Significant	FALSE
Psat1	0.0348549	8.02883	0.329619	0.747826	0.867473	-6.25819	Non-Significant	0.00322474	8.02883	0.0308366	0.975947	0.989803	-6.61627	Non-Significant	FALSE
Psd	0.312573	9.72988	3.72306	0.00331449	0.0580144	-1.68344	Significant	0.308095	9.72988	3.6498	0.0037684	0.0382265	-2.00607	Significant	FALSE
Psd2	-0.196007	7.83126	-2.31331	0.0408666	0.178326	-4.01957	Non-Significant	-0.00955504	7.83126	-0.114461	0.910917	0.955502	-6.60347	Non-Significant	FALSE
Psma1	-0.289048	7.31152	-1.81283	0.0969704	0.276167	-4.7698	Non-Significant	-0.3441	7.31152	-2.18513	0.051196	0.162006	-4.46381	Non-Significant	FALSE
Psma2	-0.554736	7.42981	-2.88177	0.0148027	0.112443	-3.06407	Non-Significant	-0.794323	7.42981	-4.1627	0.0015528	0.0245451	-1.07473	Significant	FALSE
Psma5	-0.37466	7.78746	-1.86749	0.0884524	0.264962	-4.71831	Non-Significant	-0.492388	7.78746	-2.4663	0.0311542	0.121619	-4.02109	Non-Significant	FALSE
Psma6	-0.149075	7.40579	-0.901688	0.386374	0.600663	-5.87545	Non-Significant	-0.418707	7.40579	-2.5452	0.0270645	0.111407	-3.868	Non-Significant	FALSE
Psma7	-0.35904	8.48658	-2.00399	0.0700955	0.235824	-4.55601	Non-Significant	-0.619433	8.48658	-3.47502	0.00512837	0.0447355	-2.30889	Non-Significant	FALSE
Psmb1	-0.290187	8.22978	-1.55402	0.148218	0.350025	-5.19118	Non-Significant	-0.549429	8.22978	-2.96012	0.0128601	0.0721997	-3.1986	Non-Significant	FALSE
Psmb3	0.0902984	6.84403	0.494373	0.630684	0.789608	-6.07862	Non-Significant	-0.136579	6.84403	-0.758483	0.463967	0.636854	-6.20897	Non-Significant	FALSE
Psmb4	-0.205728	8.94538	-1.07419	0.305539	0.527506	-5.79199	Non-Significant	-0.332524	8.94538	-1.74075	0.109345	0.257317	-5.23227	Non-Significant	FALSE
Psmb5	-0.343941	6.80395	-1.97465	0.0737138	0.241033	-4.4853	Non-Significant	-0.726331	6.80395	-4.17977	0.00150844	0.0244956	-0.99822	Significant	FALSE
Psmb6	-0.148701	7.57032	-0.76443	0.460557	0.666327	-5.9995	Non-Significant	-0.41099	7.57032	-2.11549	0.0578074	0.173662	-4.58658	Non-Significant	FALSE
Psmb7	-0.140935	7.97696	-0.71668	0.488381	0.687144	-6.05519	Non-Significant	-0.415787	7.97696	-2.12166	0.0571907	0.172863	-4.59771	Non-Significant	FALSE
Psmc1	-0.263741	8.32116	-1.94444	0.0776204	0.246581	-4.63304	Non-Significant	-0.36862	8.32116	-2.74388	0.0189608	0.0906732	-3.58023	Non-Significant	FALSE
Psmc2	-0.315502	7.30359	-3.63152	0.00389138	0.0596803	-1.78525	Significant	-0.478179	7.30359	-5.5674	0.000162984	0.00991981	1.17259	Significant	FALSE
Psmc3	-0.139116	8.96028	-0.800715	0.440103	0.647581	-6.04237	Non-Significant	-0.200181	8.96028	-1.15491	0.272392	0.453156	-5.99089	Non-Significant	FALSE
Psmc4	0.0459672	7.72864	0.360574	0.725188	0.851523	-6.23247	Non-Significant	0.0615685	7.72864	0.487537	0.635366	0.770078	-6.47446	Non-Significant	FALSE
Psmc5	-0.186564	7.80785	-0.977638	0.349085	0.570194	-5.82397	Non-Significant	-0.164046	7.80785	-0.868142	0.4037	0.588519	-6.21683	Non-Significant	FALSE
Psmd1	-0.068184	8.29511	-0.756276	0.465236	0.669561	-6.03992	Non-Significant	-0.0683016	8.29511	-0.766152	0.459573	0.633824	-6.3299	Non-Significant	FALSE
Psmd12	-0.444853	7.03713	-2.82684	0.0163373	0.118567	-3.12491	Non-Significant	-0.498805	7.03713	-3.24837	0.00767385	0.0542998	-2.63099	Non-Significant	FALSE
Psmd13	-0.142199	7.84225	-0.795562	0.442971	0.650371	-5.98395	Non-Significant	-0.142785	7.84225	-0.80657	0.436859	0.615742	-6.26998	Non-Significant	FALSE
Psmd14	-0.412226	7.92694	-2.446	0.0323004	0.161113	-3.81279	Non-Significant	-0.441444	7.92694	-2.64304	0.0227186	0.100729	-3.73048	Non-Significant	FALSE
Psmd3	0.164249	7.17939	1.66104	0.124667	0.321637	-4.95157	Non-Significant	0.115926	7.17939	1.18478	0.26086	0.44147	-5.8337	Non-Significant	FALSE
Psmd4	-0.0189744	7.75158	-0.1222	0.904925	0.950114	-6.29732	Non-Significant	-0.154352	7.75158	-0.999116	0.339027	0.52269	-6.08952	Non-Significant	FALSE
Psmd5	-0.0202771	7.09905	-0.17043	0.86774	0.929523	-6.21914	Non-Significant	0.0132729	7.09905	0.113559	0.911616	0.955502	-6.53424	Non-Significant	FALSE
Psmd6	-0.210463	7.7465	-1.21902	0.248116	0.468256	-5.57258	Non-Significant	-0.333037	7.7465	-1.93813	0.0784607	0.208657	-4.87497	Non-Significant	FALSE
Psmd8	0.0308074	7.47516	0.287134	0.7793	0.881275	-6.23571	Non-Significant	0.0492339	7.47516	0.462688	0.652529	0.783268	-6.46379	Non-Significant	FALSE
Ptch1	-0.117507	7.54989	-0.890639	0.392023	0.603727	-5.89174	Non-Significant	-0.255857	7.54989	-1.94724	0.0772501	0.205847	-4.84964	Non-Significant	FALSE
Ptdss1	0.0689087	8.00451	0.705944	0.494777	0.692139	-6.05723	Non-Significant	0.0106783	8.00451	0.110538	0.913956	0.957206	-6.60853	Non-Significant	FALSE
Pten	-0.160334	9.87144	-1.85396	0.0904954	0.267694	-4.79802	Non-Significant	-0.370889	9.87144	-4.27799	0.00127762	0.0232462	-0.929902	Significant	TRUE
Ptgds	0.284791	8.88264	1.82608	0.0948396	0.273981	-4.82967	Non-Significant	0.171324	8.88264	1.10037	0.294467	0.474426	-6.04377	Non-Significant	FALSE
Ptges3	0.0222098	7.32078	0.211923	0.836009	0.914173	-6.24396	Non-Significant	-0.0754295	7.32078	-0.725613	0.483098	0.65175	-6.29061	Non-Significant	FALSE
Ptgfrn	-0.252369	7.52416	-2.81597	0.0166594	0.11993	-3.17186	Non-Significant	-0.104225	7.52416	-1.178	0.263442	0.443709	-5.89274	Non-Significant	FALSE
Ptk2b	0.323327	9.09646	2.98904	0.0122095	0.105315	-2.93631	Non-Significant	0.401424	9.09646	3.70597	0.0034151	0.0370267	-1.90807	Significant	TRUE
Ptma	-0.0464488	8.33824	-0.310357	0.762041	0.873233	-6.29197	Non-Significant	-0.239194	8.33824	-1.60937	0.135591	0.292833	-5.39526	Non-Significant	FALSE
Ptms	0.482071	7.80181	3.57489	0.0042991	0.0622283	-1.89081	Significant	0.288926	7.80181	2.1556	0.0539063	0.165552	-4.52601	Non-Significant	FALSE
Ptn	0.0409576	8.4529	0.279209	0.78522	0.882927	-6.3118	Non-Significant	-0.308642	8.4529	-2.1102	0.058341	0.174762	-4.64623	Non-Significant	FALSE
Ptp4a2	0.0883462	8.21967	1.01828	0.330231	0.554457	-5.80283	Non-Significant	0.0603362	8.21967	0.702977	0.496553	0.662566	-6.36789	Non-Significant	FALSE
Ptpa	0.257026	8.32794	2.68276	0.0211579	0.130808	-3.42689	Non-Significant	0.210414	8.32794	2.21455	0.0486247	0.157599	-4.46055	Non-Significant	FALSE
Ptpn1	-0.180224	7.17092	-2.12628	0.0567329	0.208349	-4.27323	Non-Significant	-0.128076	7.17092	-1.53877	0.151873	0.314796	-5.41423	Non-Significant	FALSE
Ptpn5	0.104669	8.36413	0.948469	0.363089	0.582595	-5.87247	Non-Significant	0.358428	8.36413	3.29155	0.00710495	0.0523993	-2.61164	Non-Significant	TRUE
Ptpra	0.179385	8.54826	1.87514	0.0873155	0.26224	-4.73673	Non-Significant	0.317087	8.54826	3.34019	0.0065152	0.0505032	-2.53412	Non-Significant	FALSE
Ptprf	-0.0447049	7.96696	-0.30322	0.767331	0.874808	-6.26139	Non-Significant	0.163621	7.96696	1.12759	0.283284	0.46428	-5.97192	Non-Significant	FALSE
Ptprg	-0.0336117	7.77885	-0.205997	0.840524	0.915331	-6.2805	Non-Significant	0.0473768	7.77885	0.2938	0.774333	0.867532	-6.55884	Non-Significant	FALSE
Ptprj	-0.298565	9.81646	-3.58411	0.0042298	0.0618984	-1.92233	Significant	-0.150426	9.81646	-1.7935	0.100158	0.243397	-5.15244	Non-Significant	FALSE
Ptprk	0.101826	7.20403	0.782945	0.450045	0.658231	-5.92987	Non-Significant	0.135767	7.20403	1.05712	0.312925	0.494696	-5.97652	Non-Significant	FALSE
Ptprn	0.156348	8.85504	1.65232	0.126454	0.321796	-5.07759	Non-Significant	0.256166	8.85504	2.71399	0.0200054	0.0941552	-3.64401	Non-Significant	FALSE
Ptprn2	0.13829	8.828	1.07013	0.307287	0.529545	-5.78976	Non-Significant	0.138148	8.828	1.07211	0.306433	0.486153	-6.07386	Non-Significant	TRUE
Ptpro	0.405347	6.63556	2.25515	0.0452787	0.186383	-3.9823	Non-Significant	0.520657	6.63556	2.98451	0.0123092	0.0707385	-3.00796	Non-Significant	FALSE
Ptprs	0.0630496	10.4218	0.538378	0.600948	0.770756	-6.21771	Non-Significant	0.169502	10.4218	1.43275	0.179492	0.350636	-5.64224	Non-Significant	FALSE
Ptprt	-0.12372	8.9482	-1.15541	0.272193	0.495958	-5.70535	Non-Significant	-0.138048	8.9482	-1.29244	0.222469	0.398776	-5.83188	Non-Significant	FALSE
Puf60	0.13445	8.26633	1.13759	0.279257	0.501576	-5.68147	Non-Significant	0.149585	8.26633	1.27956	0.226804	0.402773	-5.81101	Non-Significant	FALSE
Pum1	-0.00577418	8.09477	-0.0618291	0.951799	0.974356	-6.31434	Non-Significant	0.127633	8.09477	1.38643	0.192838	0.365041	-5.67307	Non-Significant	FALSE
Pum2	-0.372576	10.1446	-3.82192	0.00278976	0.0526125	-1.51626	Significant	-0.439313	10.1446	-4.48223	0.00090808	0.020203	-0.583657	Significant	FALSE
Pygb	0.0484876	9.21519	0.464039	0.65159	0.801255	-6.26102	Non-Significant	0.141683	9.21519	1.35357	0.202801	0.376892	-5.75531	Non-Significant	FALSE
Qk	-0.0489252	9.45808	-0.592021	0.565703	0.745548	-6.19475	Non-Significant	-0.135465	9.45808	-1.63537	0.129993	0.285346	-5.38373	Non-Significant	FALSE
Qrich1	0.0735895	7.8504	0.839588	0.41886	0.631762	-5.9455	Non-Significant	0.143104	7.8504	1.65329	0.126254	0.280123	-5.30297	Non-Significant	FALSE
R3hdm4	0.5419	7.37374	5.60243	0.00015462	0.0230948	1.27628	Significant	0.148911	7.37374	1.53751	0.152177	0.314939	-5.40466	Non-Significant	FALSE
Rab11b	0.336033	7.31905	3.89147	0.00247272	0.0513328	-1.34172	Significant	0.0701178	7.31905	0.814347	0.432574	0.612604	-6.20585	Non-Significant	FALSE
Rab11fip2	-0.241753	7.85319	-3.13073	0.00947045	0.0936873	-2.65316	Significant	-0.375494	7.85319	-4.88955	0.000467419	0.016359	0.112427	Significant	FALSE
Rab11fip3	-0.114409	8.10973	-0.945422	0.364574	0.584622	-5.86999	Non-Significant	-0.158853	8.10973	-1.32697	0.211176	0.387083	-5.75033	Non-Significant	FALSE
Rab12	0.156319	7.56754	1.48021	0.16664	0.372167	-5.24103	Non-Significant	-0.0274653	7.56754	-0.260735	0.799072	0.882439	-6.54736	Non-Significant	FALSE
Rab15	0.0304311	9.57111	0.406183	0.692331	0.830468	-6.29024	Non-Significant	0.161118	9.57111	2.13873	0.0555161	0.16933	-4.61514	Non-Significant	FALSE
Rab1b	0.196609	8.26605	1.22605	0.245563	0.465734	-5.58721	Non-Significant	0.00658116	8.26605	0.0413107	0.967782	0.98452	-6.62657	Non-Significant	FALSE
Rab22a	0.0834866	7.01875	0.928416	0.372945	0.59175	-5.79088	Non-Significant	-0.0401178	7.01875	-0.45336	0.659027	0.788044	-6.42162	Non-Significant	FALSE
Rab28	-0.174267	6.81136	-1.21964	0.24789	0.468158	-5.48077	Non-Significant	-0.361686	6.81136	-2.57478	0.0256708	0.108362	-3.75932	Non-Significant	FALSE
Rab31	-0.062428	8.18801	-0.546356	0.595635	0.766629	-6.17122	Non-Significant	-0.0718938	8.18801	-0.636529	0.53734	0.700924	-6.41575	Non-Significant	FALSE
Rab3a	0.429977	9.02634	4.74087	0.000594073	0.0361574	-0.015841	Significant	0.284181	9.02634	3.13346	0.00942423	0.060523	-2.91225	Non-Significant	TRUE
Rab40b	0.131809	7.11599	0.857631	0.409237	0.6234	-5.86394	Non-Significant	0.00370597	7.11599	0.0244069	0.980961	0.991042	-6.53806	Non-Significant	FALSE
Rab5a	-0.00016881	7.19343	-0.00166932	0.998698	0.999164	-6.25776	Non-Significant	-0.206219	7.19343	-2.06146	0.0634843	0.183399	-4.6426	Non-Significant	TRUE
Rab5b	0.218288	7.86779	2.4978	0.0294533	0.15286	-3.71879	Non-Significant	0.1051	7.86779	1.21272	0.250421	0.430492	-5.86769	Non-Significant	FALSE
Rab5c	0.357603	7.30091	3.88596	0.00249641	0.051426	-1.34768	Significant	0.178508	7.30091	1.94797	0.0771539	0.205826	-4.80648	Non-Significant	FALSE
Rab6a	0.274123	10.0049	3.19156	0.00849366	0.0908022	-2.59087	Significant	0.157573	10.0049	1.8257	0.0949	0.236812	-5.10073	Non-Significant	FALSE
Rab6b	0.238118	10.0458	2.09875	0.0595125	0.213639	-4.41983	Non-Significant	0.182548	10.0458	1.59933	0.137808	0.295713	-5.427	Non-Significant	FALSE
Rab7	0.296458	7.11352	2.74461	0.0189362	0.126343	-3.2527	Non-Significant	0.0230446	7.11352	0.215167	0.833541	0.90615	-6.50627	Non-Significant	FALSE
Rabac1	-0.172951	8.46524	-0.767	0.459089	0.665214	-6.05695	Non-Significant	-0.590216	8.46524	-2.62131	0.0236203	0.102355	-3.79858	Non-Significant	FALSE
Rabgap1	-0.0586523	8.55692	-0.740665	0.474277	0.675449	-6.07258	Non-Significant	-0.109587	8.55692	-1.39358	0.190727	0.362207	-5.69544	Non-Significant	FALSE
Rabl6	0.0467346	8.31029	0.635356	0.538077	0.724336	-6.11832	Non-Significant	0.235488	8.31029	3.24528	0.00771633	0.0542998	-2.69219	Non-Significant	FALSE
Rac1	0.444119	7.3542	2.23869	0.0466073	0.1894	-4.08847	Non-Significant	0.475142	7.3542	2.41523	0.0341162	0.12707	-4.04947	Non-Significant	TRUE
Rack1	0.000154959	8.72403	0.0010714	0.999164	0.999164	-6.36412	Non-Significant	-0.0525289	8.72403	-0.364931	0.722023	0.833438	-6.58916	Non-Significant	FALSE
Rad21	0.0304987	7.18788	0.30831	0.763557	0.873849	-6.20543	Non-Significant	-0.183192	7.18788	-1.87141	0.0878685	0.224675	-4.93385	Non-Significant	FALSE
Rad23b	0.202443	8.47566	2.01082	0.0692782	0.233956	-4.53128	Non-Significant	0.0830722	8.47566	0.830007	0.424031	0.605953	-6.283	Non-Significant	FALSE
Raf1	-0.0290406	7.70334	-0.380744	0.710581	0.842149	-6.22514	Non-Significant	-0.0612646	7.70334	-0.809395	0.435299	0.614837	-6.25855	Non-Significant	FALSE
Rai1	-0.132308	6.97976	-1.11479	0.288503	0.511663	-5.60597	Non-Significant	-0.1036	6.97976	-0.894509	0.390038	0.576129	-6.12288	Non-Significant	FALSE
Ralbp1	-0.147991	8.13631	-1.82927	0.0943335	0.273709	-4.78548	Non-Significant	-0.0348259	8.13631	-0.436618	0.670762	0.798002	-6.52563	Non-Significant	FALSE
Ralgapa1	-0.0844239	9.38446	-0.705058	0.495307	0.692139	-6.11868	Non-Significant	0.104374	9.38446	0.868351	0.403591	0.588519	-6.27272	Non-Significant	FALSE
Ralgapb	-0.107548	8.99514	-1.13703	0.279484	0.501647	-5.72523	Non-Significant	0.013145	8.99514	0.139212	0.891777	0.947977	-6.65437	Non-Significant	FALSE
Ralgds	-0.137121	8.47747	-1.67015	0.122824	0.319268	-5.03825	Non-Significant	-0.0814954	8.47747	-1.00275	0.337347	0.521301	-6.13462	Non-Significant	FALSE
Raly	-0.141487	7.55697	-1.07528	0.305071	0.527506	-5.71501	Non-Significant	-0.178132	7.55697	-1.36292	0.199923	0.373878	-5.67292	Non-Significant	FALSE
Ralyl	-0.0340965	7.17204	-0.31864	0.755917	0.870875	-6.19463	Non-Significant	-0.0595159	7.17204	-0.564076	0.583922	0.737268	-6.38355	Non-Significant	FALSE
Ramp1	-0.108331	7.13799	-0.554947	0.589941	0.763219	-6.09798	Non-Significant	-0.347334	7.13799	-1.80085	0.0989354	0.241995	-5.04304	Non-Significant	FALSE
Ran	-0.0669107	8.32454	-0.522518	0.611582	0.775849	-6.19719	Non-Significant	-0.18127	8.32454	-1.42812	0.180791	0.351859	-5.63743	Non-Significant	FALSE
Ranbp3	0.227072	7.49404	2.8428	0.0158758	0.1168	-3.11566	Non-Significant	0.226026	7.49404	2.85147	0.0156305	0.0811213	-3.3306	Non-Significant	FALSE
Ranbp6	-0.317329	7.84687	-3.27702	0.00729146	0.0844306	-2.40074	Significant	-0.136875	7.84687	-1.43446	0.179017	0.350444	-5.60302	Non-Significant	FALSE
Rangap1	0.0742959	9.12701	1.01988	0.329504	0.55367	-5.84712	Non-Significant	0.194195	9.12701	2.66325	0.0219108	0.0983498	-3.73572	Non-Significant	FALSE
Rap1gap2	-0.0414301	9.83168	-0.52175	0.6121	0.776138	-6.23527	Non-Significant	0.0632762	9.83168	0.791329	0.445337	0.622124	-6.33573	Non-Significant	FALSE
Rap1gds1	0.0634976	9.33463	0.709593	0.492597	0.690567	-6.11444	Non-Significant	0.0792599	9.33463	0.883597	0.395653	0.581536	-6.25967	Non-Significant	FALSE
Rap2a	0.0498751	8.42774	0.621165	0.547038	0.732851	-6.14079	Non-Significant	0.0793199	8.42774	0.99726	0.339887	0.523415	-6.13133	Non-Significant	FALSE
Rap2b	0.147333	7.30637	1.55648	0.147636	0.349883	-5.11742	Non-Significant	-0.0989212	7.30637	-1.05046	0.315846	0.49755	-5.99856	Non-Significant	FALSE
Rapgef1	-0.252073	8.65506	-2.60518	0.0243119	0.138232	-3.58166	Non-Significant	-0.0963049	8.65506	-1.00424	0.336656	0.520835	-6.14368	Non-Significant	FALSE
Rapgef2	-0.0999064	9.25727	-0.935569	0.369408	0.588503	-5.92905	Non-Significant	0.115516	9.25727	1.07911	0.303433	0.48286	-6.07032	Non-Significant	FALSE
Rapgef4	-0.0766433	10.4914	-0.499602	0.627112	0.787714	-6.23698	Non-Significant	0.019326	10.4914	0.124737	0.902963	0.952882	-6.6409	Non-Significant	FALSE
Rapgef5	-0.106801	8.1093	-0.986701	0.344815	0.565471	-5.82956	Non-Significant	-0.0999096	8.1093	-0.93419	0.370088	0.555236	-6.17431	Non-Significant	FALSE
Rapgefl1	0.0838603	8.7815	0.950271	0.362212	0.582396	-5.90519	Non-Significant	0.114198	8.7815	1.29911	0.220249	0.396865	-5.81776	Non-Significant	FALSE
Rasa1	-0.264384	7.2259	-2.83485	0.016104	0.118001	-3.11872	Non-Significant	-0.156829	7.2259	-1.71178	0.114707	0.264131	-5.17925	Non-Significant	FALSE
Rasa3	0.0753202	7.74294	0.819489	0.429756	0.640848	-5.95494	Non-Significant	0.217776	7.74294	2.40137	0.0349665	0.128525	-4.12711	Non-Significant	FALSE
Rasal1	0.334069	7.89884	3.41996	0.00565409	0.0743467	-2.15881	Significant	0.133164	7.89884	1.37199	0.197164	0.370447	-5.67645	Non-Significant	FALSE
Rasal2	-0.2471	8.5625	-2.56348	0.0261947	0.14258	-3.65054	Non-Significant	-0.295035	8.5625	-3.08515	0.0102762	0.06283	-2.99557	Non-Significant	FALSE
Rasd2	0.26569	7.87715	2.47716	0.0305572	0.155546	-3.74808	Non-Significant	0.499131	7.87715	4.72968	0.00060496	0.0170535	-0.144676	Significant	TRUE
Rasgef1a	0.160905	9.63516	2.20055	0.0498327	0.19584	-4.26021	Non-Significant	0.160472	9.63516	2.18456	0.0512476	0.162006	-4.54083	Non-Significant	FALSE
Rasgrf1	0.101249	8.91529	0.864781	0.405465	0.618746	-5.98534	Non-Significant	0.22036	8.91529	1.8856	0.0857851	0.220261	-5.01119	Non-Significant	TRUE
Rasgrf2	0.0251071	8.60439	0.20561	0.840819	0.915331	-6.3322	Non-Significant	0.0553127	8.60439	0.456124	0.657098	0.786638	-6.54204	Non-Significant	FALSE
Rasgrp1	-0.0348813	10.1794	-0.336202	0.74299	0.864347	-6.31457	Non-Significant	0.133376	10.1794	1.27267	0.229152	0.405062	-5.84593	Non-Significant	FALSE
Rasl10b	0.0301383	8.41532	0.299079	0.770406	0.876816	-6.30218	Non-Significant	-0.267286	8.41532	-2.66289	0.0219249	0.0983498	-3.71962	Non-Significant	FALSE
Rassf2	-0.0734992	7.26663	-0.884081	0.395403	0.60751	-5.86449	Non-Significant	-0.0703099	7.26663	-0.856079	0.410058	0.592946	-6.1837	Non-Significant	FALSE
Rb1cc1	-0.36528	8.88086	-4.69262	0.000642564	0.0361952	-0.0918378	Significant	-0.270753	8.88086	-3.49621	0.00493968	0.0438029	-2.27908	Non-Significant	FALSE
Rbbp4	0.236123	8.21588	2.50595	0.0290282	0.151177	-3.71933	Non-Significant	0.0627396	8.21588	0.670769	0.516086	0.681162	-6.38712	Non-Significant	FALSE
Rbbp6	0.0599936	7.85899	0.498728	0.627709	0.788094	-6.18023	Non-Significant	-0.130585	7.85899	-1.09123	0.298298	0.47749	-6.00071	Non-Significant	FALSE
Rbbp7	-0.0216825	8.07608	-0.226809	0.824696	0.908116	-6.29194	Non-Significant	-0.0678623	8.07608	-0.717569	0.487853	0.65553	-6.35088	Non-Significant	FALSE
Rbck1	0.165817	7.8275	1.48247	0.166048	0.372113	-5.25158	Non-Significant	0.0953162	7.8275	0.859572	0.40821	0.591232	-6.22182	Non-Significant	FALSE
Rbfox1	0.10922	8.6015	0.997513	0.33977	0.563019	-5.84846	Non-Significant	0.165289	8.6015	1.51986	0.156512	0.321179	-5.52642	Non-Significant	FALSE
Rbl2	-0.0947606	6.93847	-0.955405	0.359723	0.58025	-5.74606	Non-Significant	0.116639	6.93847	1.21311	0.250279	0.430492	-5.78725	Non-Significant	FALSE
Rbm15b	-0.188901	8.50522	-2.16399	0.0531235	0.200373	-4.29745	Non-Significant	-0.0828623	8.50522	-0.959605	0.357696	0.54235	-6.17906	Non-Significant	FALSE
Rbsn	-0.269627	7.89894	-3.38129	0.00605594	0.0772899	-2.22527	Significant	-0.150303	7.89894	-1.91039	0.0822532	0.214066	-4.92916	Non-Significant	FALSE
Rc3h1	-0.361454	7.58457	-2.57068	0.0258595	0.141478	-3.59067	Non-Significant	-0.445684	7.58457	-3.189	0.00853266	0.0574132	-2.76097	Non-Significant	FALSE
Rc3h2	-0.233077	8.54918	-2.33362	0.0394259	0.176064	-4.0298	Non-Significant	-0.260364	8.54918	-2.62861	0.0233133	0.101979	-3.79027	Non-Significant	FALSE
Rcan1	0.0741336	7.41763	0.558841	0.58737	0.762101	-6.11025	Non-Significant	0.071221	7.41763	0.541021	0.599185	0.744948	-6.4153	Non-Significant	FALSE
Rcan2	0.109551	8.08283	1.18945	0.259091	0.482172	-5.61664	Non-Significant	0.0314792	8.08283	0.345223	0.736381	0.842538	-6.55495	Non-Significant	FALSE
Rcc2	0.164962	7.80757	1.70565	0.11587	0.308551	-4.94564	Non-Significant	0.228465	7.80757	2.39106	0.0356119	0.129577	-4.14662	Non-Significant	FALSE
Reep1	0.0983613	8.60389	1.1604	0.270243	0.495958	-5.68297	Non-Significant	0.0757267	8.60389	0.898936	0.387776	0.573104	-6.2333	Non-Significant	FALSE
Reep2	0.42465	6.70247	3.08773	0.0102287	0.0974825	-2.63192	Significant	0.324489	6.70247	2.40723	0.0346045	0.128337	-3.99996	Non-Significant	FALSE
Reep5	0.304947	9.33387	3.5072	0.00484464	0.066876	-2.05012	Significant	0.128538	9.33387	1.47607	0.167729	0.335904	-5.59841	Non-Significant	FALSE
Rell2	0.465396	7.09307	4.34979	0.00113241	0.0365374	-0.58872	Significant	0.236158	7.09307	2.22486	0.0477533	0.156146	-4.34478	Non-Significant	FALSE
Reps2	0.0152823	9.04019	0.169758	0.868256	0.929704	-6.35763	Non-Significant	-0.0719126	9.04019	-0.799637	0.440702	0.618069	-6.33202	Non-Significant	FALSE
Rer1	0.0437006	6.84242	0.286653	0.77966	0.881275	-6.16219	Non-Significant	-0.144674	6.84242	-0.964563	0.355313	0.540028	-6.03383	Non-Significant	FALSE
Rfx3	-0.225314	7.62992	-1.62074	0.133116	0.329687	-5.06394	Non-Significant	-0.426983	7.62992	-3.07772	0.0104139	0.0632388	-2.95575	Non-Significant	FALSE
Rgl1	0.138076	8.63586	1.43716	0.178263	0.384606	-5.35125	Non-Significant	0.325619	8.63586	3.41217	0.00573279	0.0473588	-2.41211	Non-Significant	FALSE
Rgs12	0.270844	7.63905	3.12948	0.0094916	0.0936873	-2.63617	Significant	0.410916	7.63905	4.80849	0.000532496	0.0166037	-0.0050257	Significant	FALSE
Rgs14	0.400029	7.33894	2.82339	0.0164387	0.118981	-3.12986	Non-Significant	0.388441	7.33894	2.76075	0.0183955	0.0888868	-3.46441	Non-Significant	TRUE
Rgs4	0.0395652	10.4683	0.323248	0.752517	0.870002	-6.31303	Non-Significant	0.141152	10.4683	1.14163	0.277645	0.458729	-5.98952	Non-Significant	FALSE
Rgs6	-0.105476	6.8033	-0.736895	0.476477	0.677225	-5.91862	Non-Significant	-0.118926	6.8033	-0.856354	0.409913	0.592946	-6.1353	Non-Significant	FALSE
Rgs7	0.186686	6.9787	1.81589	0.0964751	0.275875	-4.71314	Non-Significant	0.011541	6.9787	0.113955	0.911309	0.955502	-6.51387	Non-Significant	FALSE
Rheb	-0.132344	7.25245	-0.926681	0.373807	0.592341	-5.83826	Non-Significant	-0.381606	7.25245	-2.69837	0.0205739	0.0954884	-3.59658	Non-Significant	FALSE
Rhoa	0.12683	7.15166	1.44697	0.175558	0.38217	-5.24341	Non-Significant	-0.129893	7.15166	-1.49599	0.162543	0.329515	-5.45928	Non-Significant	FALSE
Rhob	0.200269	9.49644	2.65395	0.022279	0.133016	-3.5106	Non-Significant	0.208553	9.49644	2.75273	0.018662	0.0895644	-3.58016	Non-Significant	FALSE
Rhobtb2	0.0869688	8.16625	0.740045	0.474638	0.675449	-6.0357	Non-Significant	0.287115	8.16625	2.47996	0.0304048	0.120272	-4.01349	Non-Significant	FALSE
Rhou	-0.0315665	7.57288	-0.372069	0.716849	0.844713	-6.22394	Non-Significant	-0.224878	7.57288	-2.65672	0.0221686	0.099111	-3.6824	Non-Significant	FALSE
Ric1	-0.00521907	7.07979	-0.0495471	0.961364	0.979282	-6.23546	Non-Significant	-0.0931604	7.07979	-0.899206	0.387639	0.573104	-6.12596	Non-Significant	FALSE
Ric8a	0.151323	7.22614	1.85504	0.0903308	0.267694	-4.6814	Non-Significant	0.114211	7.22614	1.41436	0.184696	0.355328	-5.56554	Non-Significant	FALSE
Ric8b	-0.225969	7.32378	-2.24646	0.0459754	0.18826	-4.10122	Non-Significant	-0.224724	7.32378	-2.26078	0.0448325	0.149494	-4.33651	Non-Significant	FALSE
Rlf	-0.487146	7.49438	-5.80261	0.000114808	0.0230948	1.55763	Significant	-0.486157	7.49438	-5.85058	0.000106991	0.00774386	1.58496	Significant	FALSE
Rmrp	-0.454527	11.2124	-2.08811	0.060622	0.216173	-4.40422	Non-Significant	-0.929806	11.2124	-4.2747	0.00128471	0.0232462	-0.909223	Significant	FALSE
Rn7sk	-1.6027	12.4178	-9.46089	1.19851e-06	0.00160481	5.57674	Significant	-1.71925	12.4178	-10.0789	6.35444e-07	0.000567239	6.46414	Significant	FALSE
Rnf10	0.134175	8.00545	0.917879	0.3782	0.596478	-5.88429	Non-Significant	0.176176	8.00545	1.22044	0.247598	0.42697	-5.86753	Non-Significant	FALSE
Rnf103	-0.0168929	6.86326	-0.167164	0.870249	0.929978	-6.19344	Non-Significant	-0.146047	6.86326	-1.47612	0.167714	0.335904	-5.45863	Non-Significant	FALSE
Rnf130	-0.0465155	7.12569	-0.545788	0.596013	0.766629	-6.09441	Non-Significant	-0.203601	7.12569	-2.42314	0.0336402	0.125822	-4.04701	Non-Significant	FALSE
Rnf139	-0.14939	7.31857	-1.42706	0.18109	0.387491	-5.28973	Non-Significant	-0.132114	7.31857	-1.27675	0.227759	0.403934	-5.7594	Non-Significant	FALSE
Rnf14	0.0921421	9.75213	1.24755	0.237882	0.457979	-5.60697	Non-Significant	0.131869	9.75213	1.77517	0.103269	0.248533	-5.17822	Non-Significant	FALSE
Rnf141	0.0800431	7.2949	0.757538	0.46451	0.669515	-5.97353	Non-Significant	-0.181616	7.2949	-1.72913	0.111467	0.260025	-5.15199	Non-Significant	FALSE
Rnf145	0.233714	7.89146	2.05066	0.0646807	0.224663	-4.44071	Non-Significant	-0.0117645	7.89146	-0.10371	0.91925	0.959748	-6.59993	Non-Significant	FALSE
Rnf157	0.103777	8.89486	0.890978	0.391849	0.603727	-5.96328	Non-Significant	0.101911	8.89486	0.876905	0.399124	0.583706	-6.26378	Non-Significant	FALSE
Rnf169	-0.0799785	8.01455	-1.01642	0.331078	0.554907	-5.79758	Non-Significant	-0.212956	8.01455	-2.72932	0.0194628	0.0924139	-3.58136	Non-Significant	FALSE
Rnf187	0.333245	9.43907	3.3239	0.00670695	0.0810981	-2.36386	Significant	0.272395	9.43907	2.7083	0.0202105	0.0947876	-3.65672	Non-Significant	FALSE
Rnf19a	-0.380285	7.40744	-4.85886	0.000491016	0.0339808	0.188629	Significant	-0.349158	7.40744	-4.51506	0.000860035	0.0198346	-0.483049	Significant	FALSE
Rnf19b	0.0292842	6.95805	0.297398	0.771656	0.877275	-6.16183	Non-Significant	0.144267	6.95805	1.50181	0.161055	0.327242	-5.42797	Non-Significant	FALSE
Rnf216	0.0654748	6.78916	0.633947	0.538963	0.72457	-5.97518	Non-Significant	0.157995	6.78916	1.57829	0.14256	0.301406	-5.30521	Non-Significant	FALSE
Rnf220	0.322527	8.56487	3.48169	0.00506819	0.0695348	-2.07655	Significant	0.222835	8.56487	2.41739	0.0339856	0.12676	-4.13636	Non-Significant	FALSE
Rnf34	-0.0737702	7.4788	-0.622967	0.545895	0.731686	-6.08305	Non-Significant	-0.0542267	7.4788	-0.461801	0.653145	0.783657	-6.46923	Non-Significant	FALSE
Rnf4	0.244856	7.33411	2.61299	0.0239745	0.137188	-3.48892	Non-Significant	0.161664	7.33411	1.73589	0.110228	0.258436	-5.13195	Non-Significant	FALSE
Rnf41	0.136603	7.62519	1.60895	0.135682	0.332744	-5.06724	Non-Significant	0.233521	7.62519	2.78139	0.0177265	0.0869443	-3.46745	Non-Significant	FALSE
Rnps1	0.397431	7.31265	3.70526	0.00341934	0.0586973	-1.64454	Significant	0.346915	7.31265	3.2545	0.00759037	0.0542054	-2.6041	Non-Significant	FALSE
Robo2	0.0782424	8.45968	0.907196	0.38358	0.598966	-5.92585	Non-Significant	0.0220993	8.45968	0.258162	0.801007	0.883483	-6.60788	Non-Significant	FALSE
Rogdi	0.452137	6.70618	4.29556	0.00124036	0.0377463	-0.660651	Significant	0.381138	6.70618	3.69587	0.00347602	0.0370267	-1.78738	Significant	FALSE
Rorb	-0.0528322	7.56171	-0.580876	0.572932	0.750275	-6.12411	Non-Significant	-0.392929	7.56171	-4.31825	0.00119394	0.0231458	-0.811073	Significant	FALSE
Rph3a	-0.00718217	9.06896	-0.0691962	0.946065	0.97183	-6.36978	Non-Significant	0.142232	9.06896	1.37043	0.197638	0.3709	-5.73443	Non-Significant	TRUE
Rpl10	-0.275255	6.9752	-1.82941	0.0943114	0.273709	-4.71261	Non-Significant	-0.509204	6.9752	-3.44102	0.00544675	0.0462693	-2.28238	Non-Significant	FALSE
Rpl11	-0.385981	7.80218	-1.89572	0.0843261	0.255458	-4.68267	Non-Significant	-0.790885	7.80218	-3.8731	0.00255263	0.0312144	-1.5776	Significant	FALSE
Rpl12	-0.997811	8.36347	-6.83647	2.6918e-05	0.0180216	2.92031	Significant	-1.32326	8.36347	-9.09699	1.76891e-06	0.000947426	5.5659	Significant	FALSE
Rpl13	-0.0678672	9.20424	-0.461404	0.653421	0.802321	-6.26394	Non-Significant	-0.306231	9.20424	-2.08281	0.0611816	0.178236	-4.70901	Non-Significant	FALSE
Rpl13.ps6	-0.0918543	8.05277	-0.584441	0.570614	0.748704	-6.14524	Non-Significant	-0.313428	8.05277	-2.00628	0.0698208	0.193954	-4.78564	Non-Significant	FALSE
Rpl13a	-0.319204	9.44009	-1.82196	0.095498	0.275289	-4.8476	Non-Significant	-0.602883	9.44009	-3.44034	0.00545338	0.0462693	-2.3811	Non-Significant	FALSE
Rpl14	-0.160355	8.05115	-0.968583	0.35339	0.574607	-5.85246	Non-Significant	-0.502225	8.05115	-3.04001	0.0111424	0.0660163	-3.04289	Non-Significant	FALSE
Rpl15	-0.424977	8.32844	-3.66175	0.00369023	0.058824	-1.77263	Significant	-0.569023	8.32844	-4.94764	0.000425984	0.0160569	0.181703	Significant	FALSE
Rpl17	-0.441593	7.8362	-3.16715	0.00887267	0.0923094	-2.59424	Significant	-0.670745	7.8362	-4.82008	0.00052263	0.0166037	0.000249352	Significant	FALSE
Rpl18	-0.219459	7.90225	-1.26499	0.231795	0.450797	-5.52926	Non-Significant	-0.452502	7.90225	-2.61719	0.023795	0.102945	-3.76849	Non-Significant	FALSE
Rpl18a	-0.54644	7.43245	-4.11549	0.00168275	0.042216	-0.990755	Significant	-0.952064	7.43245	-7.21357	1.64166e-05	0.00365111	3.42237	Significant	FALSE
Rpl19	-0.10958	7.28697	-0.96567	0.354783	0.575474	-5.80411	Non-Significant	-0.351682	7.28697	-3.12559	0.00955796	0.0606073	-2.85457	Non-Significant	FALSE
Rpl21	-0.225882	7.65132	-1.94135	0.0780312	0.247216	-4.6032	Non-Significant	-0.540076	7.65132	-4.63997	0.000700267	0.0182069	-0.283253	Significant	FALSE
Rpl22	-0.170843	7.19269	-1.26997	0.230077	0.449087	-5.47179	Non-Significant	-0.292694	7.19269	-2.20624	0.0493385	0.158634	-4.41634	Non-Significant	FALSE
Rpl23	-0.328604	7.43781	-1.54866	0.149495	0.351798	-5.15277	Non-Significant	-0.555569	7.43781	-2.63538	0.0230326	0.101212	-3.71921	Non-Significant	FALSE
Rpl26	-0.299075	8.08175	-1.56613	0.145371	0.34702	-5.16759	Non-Significant	-0.670223	8.08175	-3.51353	0.00479072	0.0434039	-2.21764	Non-Significant	FALSE
Rpl27a	-0.244201	7.82854	-1.64041	0.128931	0.323901	-5.04645	Non-Significant	-0.487202	7.82854	-3.27939	0.00726071	0.0527346	-2.61112	Non-Significant	FALSE
Rpl29	0.1668	6.76226	1.26267	0.232594	0.451531	-5.40968	Non-Significant	0.00656992	6.76226	0.0507125	0.960456	0.979414	-6.49182	Non-Significant	FALSE
Rpl3	-0.137499	10.2498	-1.08833	0.29952	0.522891	-5.77666	Non-Significant	-0.243566	10.2498	-1.91733	0.0812882	0.213466	-4.95925	Non-Significant	FALSE
Rpl30	-0.235878	6.78091	-1.54998	0.149179	0.351364	-5.08255	Non-Significant	-0.609117	6.78091	-4.01688	0.00199199	0.0272172	-1.26782	Significant	FALSE
Rpl31	-0.781551	7.53343	-5.77619	0.00011937	0.0230948	1.52218	Significant	-1.02737	7.53343	-7.65359	9.4217e-06	0.00280348	3.95909	Significant	FALSE
Rpl32	-0.151393	7.64358	-1.01977	0.329556	0.55367	-5.7791	Non-Significant	-0.35624	7.64358	-2.40433	0.034783	0.128337	-4.11588	Non-Significant	FALSE
Rpl35	-0.527455	7.84089	-3.00265	0.0119149	0.105207	-2.878	Non-Significant	-0.832335	7.84089	-4.7362	0.000598586	0.0170533	-0.136497	Significant	FALSE
Rpl37	-0.442368	7.26298	-3.14498	0.00923182	0.0929429	-2.6126	Significant	-0.905968	7.26298	-6.47122	4.42097e-05	0.00563779	2.45799	Significant	FALSE
Rpl37a	-0.391445	7.77008	-2.05859	0.0638001	0.223919	-4.43278	Non-Significant	-0.816906	7.77008	-4.28312	0.00126661	0.0232462	-0.878997	Significant	FALSE
Rpl38	-0.910965	7.14124	-5.45392	0.000193542	0.0230948	1.06802	Significant	-1.39463	7.14124	-8.33038	4.18612e-06	0.00186841	4.72638	Significant	FALSE
Rpl4	0.125464	9.00822	1.44896	0.175011	0.38217	-5.35644	Non-Significant	0.0517603	9.00822	0.598326	0.561636	0.721026	-6.47524	Non-Significant	FALSE
Rpl41	-0.477483	8.50695	-2.75726	0.018511	0.1255	-3.32681	Non-Significant	-0.865226	8.50695	-5.00834	0.000386793	0.0156944	0.273912	Significant	FALSE
Rpl5	-0.27297	9.57001	-1.82829	0.0944895	0.273709	-4.83818	Non-Significant	-0.474	9.57001	-3.16992	0.00882889	0.0585242	-2.85571	Non-Significant	FALSE
Rpl6	0.309807	7.60969	2.44022	0.0326339	0.16184	-3.79833	Non-Significant	0.139734	7.60969	1.1048	0.292623	0.472359	-5.96292	Non-Significant	FALSE
Rpl7	-0.13958	9.03483	-0.842817	0.417127	0.630754	-6.00924	Non-Significant	-0.276088	9.03483	-1.66978	0.122897	0.275397	-5.33487	Non-Significant	FALSE
Rpl7a	-0.304834	8.8652	-2.15285	0.0541661	0.202593	-4.33218	Non-Significant	-0.453967	8.8652	-3.21784	0.00810396	0.0554662	-2.76852	Non-Significant	FALSE
Rpl8	-0.0245124	8.70206	-0.182183	0.858725	0.922819	-6.34906	Non-Significant	-0.287007	8.70206	-2.13998	0.0553947	0.16933	-4.61136	Non-Significant	FALSE
Rpl9	-0.295465	9.21807	-1.77121	0.103951	0.288494	-4.92011	Non-Significant	-0.606306	9.21807	-3.63807	0.0038468	0.0385833	-2.03398	Significant	FALSE
Rplp0	-0.0615543	8.27434	-0.503001	0.624797	0.786302	-6.20246	Non-Significant	-0.136767	8.27434	-1.12874	0.282817	0.46428	-5.98958	Non-Significant	FALSE
Rplp1	-0.105226	8.05208	-0.535558	0.602832	0.771694	-6.17828	Non-Significant	-0.525515	8.05208	-2.67451	0.0214731	0.0970393	-3.67721	Non-Significant	FALSE
Rplp2	-0.342639	6.88327	-1.99104	0.0716721	0.238432	-4.46908	Non-Significant	-0.699323	6.88327	-4.0865	0.00176808	0.026016	-1.16355	Significant	FALSE
Rpn1	0.059447	8.44135	0.666296	0.518834	0.710709	-6.10649	Non-Significant	0.29753	8.44135	3.37494	0.00612478	0.0491083	-2.47041	Non-Significant	FALSE
Rpn2	0.306785	7.7815	3.55573	0.00444677	0.0630076	-1.92021	Significant	0.456307	7.7815	5.36419	0.000221996	0.0114761	0.858934	Significant	FALSE
Rprd2	-0.187213	7.12046	-1.96266	0.0752416	0.243247	-4.52052	Non-Significant	-0.173192	7.12046	-1.85259	0.0907033	0.23024	-4.96234	Non-Significant	FALSE
Rprm	0.392741	6.89163	2.78729	0.0175395	0.123608	-3.1603	Non-Significant	0.0801376	6.89163	0.574117	0.57734	0.732063	-6.32734	Non-Significant	FALSE
Rprml	0.129241	7.4001	0.717519	0.487883	0.687144	-6.00618	Non-Significant	0.0675004	7.4001	0.377063	0.713238	0.828115	-6.49116	Non-Significant	FALSE
Rps10	-0.132962	6.73474	-0.787537	0.447462	0.655527	-5.88103	Non-Significant	-0.33888	6.73474	-2.03912	0.0659823	0.187334	-4.62549	Non-Significant	FALSE
Rps11	-0.472609	7.42455	-3.31458	0.00681923	0.081711	-2.32759	Significant	-0.679762	7.42455	-4.80766	0.000533202	0.0166037	-0.00930401	Significant	FALSE
Rps12	-0.572371	6.97641	-2.79068	0.0174333	0.123509	-3.19019	Non-Significant	-0.85547	6.97641	-4.2166	0.00141716	0.0239541	-0.959567	Significant	FALSE
Rps13	-0.435624	7.66061	-2.64889	0.0224817	0.133199	-3.46668	Non-Significant	-0.745109	7.66061	-4.53282	0.000835156	0.0196188	-0.460586	Significant	FALSE
Rps15	0.17879	7.31995	1.35153	0.203433	0.414291	-5.37804	Non-Significant	-0.061706	7.31995	-0.468537	0.64847	0.780846	-6.44261	Non-Significant	FALSE
Rps17	-0.577717	7.25749	-4.4349	0.00098237	0.0361952	-0.472017	Significant	-0.975559	7.25749	-7.54554	1.07755e-05	0.00288567	3.8289	Significant	FALSE
Rps19	-0.322127	7.28214	-2.68043	0.0212462	0.130808	-3.39413	Non-Significant	-0.572811	7.28214	-4.81703	0.000525205	0.0166037	0.01094	Significant	FALSE
Rps2	0.106457	8.74542	0.931402	0.371466	0.590727	-5.92474	Non-Significant	-0.149754	8.74542	-1.31385	0.215409	0.391053	-5.80103	Non-Significant	FALSE
Rps20	-0.348225	7.47164	-2.55606	0.0265441	0.143927	-3.61447	Non-Significant	-0.731798	7.47164	-5.39116	0.000213006	0.0114761	0.90293	Significant	FALSE
Rps21	-0.876294	6.82797	-4.4921	0.000893351	0.0361952	-0.370409	Significant	-1.31134	6.82797	-6.69905	3.23768e-05	0.00456343	2.76783	Significant	FALSE
Rps23	-0.848224	7.7112	-4.82888	0.000515269	0.0339808	0.134303	Significant	-1.30906	7.7112	-7.4573	1.2036e-05	0.00293022	3.7227	Significant	FALSE
Rps24	-0.428647	7.2129	-2.55305	0.0266875	0.143978	-3.60444	Non-Significant	-0.707069	7.2129	-4.26169	0.00131319	0.0232754	-0.899646	Significant	FALSE
Rps25	-0.340857	8.09639	-2.10462	0.058909	0.212326	-4.37396	Non-Significant	-0.493451	8.09639	-3.07138	0.0105329	0.0635802	-2.99571	Non-Significant	FALSE
Rps27a	-0.731067	7.75068	-4.93161	0.000437017	0.0333003	0.290632	Significant	-1.39171	7.75068	-9.35384	1.34226e-06	0.00089864	5.81145	Significant	FALSE
Rps3	-0.629082	9.88948	-3.16918	0.00884057	0.0923094	-2.63184	Significant	-0.95079	9.88948	-4.78601	0.000552178	0.0167007	-0.089448	Significant	FALSE
Rps3a1	-0.109908	9.14365	-0.744013	0.472329	0.674612	-6.08976	Non-Significant	-0.455862	9.14365	-3.08913	0.010203	0.0628132	-2.99653	Non-Significant	FALSE
Rps4x	-0.0531941	8.73081	-0.406619	0.69202	0.830468	-6.28004	Non-Significant	-0.228549	8.73081	-1.75402	0.106964	0.254171	-5.20888	Non-Significant	FALSE
Rps5	-0.249656	8.52352	-1.76827	0.104462	0.288494	-4.90914	Non-Significant	-0.488847	8.52352	-3.48	0.00508343	0.0444883	-2.30051	Non-Significant	FALSE
Rps6	-0.284936	8.89727	-2.29214	0.0424226	0.181772	-4.10888	Non-Significant	-0.458188	8.89727	-3.69736	0.00346697	0.0370267	-1.92753	Significant	FALSE
Rps6ka2	0.130208	7.51989	0.9502	0.362246	0.582396	-5.81206	Non-Significant	0.436466	7.51989	3.24055	0.00778173	0.0542998	-2.65502	Non-Significant	FALSE
Rps6ka3	-0.153559	6.97762	-1.30289	0.219	0.433147	-5.40131	Non-Significant	-0.194714	6.97762	-1.69183	0.118534	0.269928	-5.18341	Non-Significant	FALSE
Rps6kc1	-0.120437	7.95132	-1.58603	0.140796	0.339691	-5.11898	Non-Significant	0.0225411	7.95132	0.301214	0.768821	0.863633	-6.56713	Non-Significant	FALSE
Rps7	-0.876532	8.86399	-4.3895	0.00105962	0.0361952	-0.577176	Significant	-1.12299	8.86399	-5.64749	0.000144526	0.00967603	1.2543	Significant	FALSE
Rps8	-0.0256028	7.93776	-0.192357	0.850937	0.918798	-6.29483	Non-Significant	-0.229598	7.93776	-1.73464	0.110456	0.258567	-5.18831	Non-Significant	FALSE
Rps9	-0.561761	7.88512	-3.78847	0.00295694	0.0542376	-1.54388	Significant	-0.702194	7.88512	-4.75712	0.000578622	0.017028	-0.105665	Significant	FALSE
Rpsa	-0.166147	9.37409	-1.54629	0.150062	0.352823	-5.23459	Non-Significant	-0.368096	9.37409	-3.42357	0.00561796	0.0468688	-2.40889	Non-Significant	FALSE
Rptor	-0.0949625	7.72955	-0.82192	0.428428	0.639895	-5.95468	Non-Significant	0.0503952	7.72955	0.441949	0.667015	0.794249	-6.49967	Non-Significant	FALSE
Rragb	0.136	7.22347	1.047	0.31737	0.541003	-5.69915	Non-Significant	0.0864941	7.22347	0.672479	0.515037	0.680794	-6.30966	Non-Significant	FALSE
Rragc	0.00783692	7.73314	0.0795776	0.93799	0.966206	-6.30269	Non-Significant	-0.264127	7.73314	-2.68476	0.0210821	0.0965826	-3.64149	Non-Significant	FALSE
Rragd	0.167092	8.56895	2.20642	0.0493225	0.195393	-4.23041	Non-Significant	0.0396135	8.56895	0.525848	0.609341	0.750606	-6.50194	Non-Significant	FALSE
Rrn3	-0.0047899	7.7234	-0.06207	0.951611	0.974356	-6.29595	Non-Significant	0.151967	7.7234	1.99633	0.0710246	0.195683	-4.78493	Non-Significant	FALSE
Rrp7a	0.137636	7.6198	1.40765	0.186624	0.394459	-5.33284	Non-Significant	0.152952	7.6198	1.57794	0.142641	0.301406	-5.38979	Non-Significant	FALSE
Rtn1	0.293535	10.2555	4.18132	0.00150449	0.0410727	-0.915589	Significant	0.174305	10.2555	2.46905	0.0310018	0.121378	-4.06127	Non-Significant	FALSE
Rtn2	0.142183	7.64489	1.25028	0.236921	0.456785	-5.52812	Non-Significant	-0.0150463	7.64489	-0.132799	0.89673	0.94989	-6.58156	Non-Significant	FALSE
Rtn3	0.147726	10.1451	1.90079	0.0836039	0.254711	-4.7234	Non-Significant	-0.0391758	10.1451	-0.502075	0.625427	0.762702	-6.52599	Non-Significant	FALSE
Rtn4r	0.0957328	7.02518	0.725453	0.483193	0.684023	-5.95718	Non-Significant	-0.0396079	7.02518	-0.305049	0.765974	0.862539	-6.48211	Non-Significant	FALSE
Rtn4rl1	0.269407	6.98279	2.19236	0.0505524	0.19584	-4.14117	Non-Significant	0.0511594	6.98279	0.421641	0.681339	0.806732	-6.4237	Non-Significant	FALSE
Rubcn	-0.198685	8.64472	-2.89728	0.014396	0.111252	-3.08341	Non-Significant	0.0828758	8.64472	1.22042	0.247605	0.42697	-5.90926	Non-Significant	FALSE
Rundc3a	0.291362	9.36621	3.08773	0.0102287	0.0974825	-2.76944	Significant	0.217964	9.36621	2.30387	0.0415534	0.142395	-4.34454	Non-Significant	FALSE
Rusc1	0.416991	6.74493	3.5625	0.00439401	0.062926	-1.8449	Significant	0.373214	6.74493	3.2557	0.00757412	0.0542054	-2.55105	Non-Significant	FALSE
Rusc2	0.018738	8.02753	0.17054	0.867655	0.929523	-6.29819	Non-Significant	0.0937859	8.02753	0.864954	0.405374	0.590317	-6.22967	Non-Significant	FALSE
Rxrb	0.0682421	7.12819	0.634653	0.538519	0.724336	-6.02912	Non-Significant	0.0716056	7.12819	0.675898	0.512945	0.679361	-6.30156	Non-Significant	FALSE
S1pr1	0.20563	7.78222	2.12965	0.0564009	0.208333	-4.3073	Non-Significant	0.306585	7.78222	3.21671	0.00812033	0.0554662	-2.71817	Non-Significant	FALSE
Sacs	-0.477904	9.81709	-4.40488	0.00103277	0.0361952	-0.55519	Significant	-0.400056	9.81709	-3.66729	0.00365453	0.0377943	-1.97943	Significant	FALSE
Sae1	-0.203324	7.20213	-1.58581	0.140847	0.339691	-5.07042	Non-Significant	-0.158979	7.20213	-1.26096	0.23319	0.410048	-5.7699	Non-Significant	FALSE
Sall2	0.178474	6.86978	1.50279	0.160805	0.364501	-5.11929	Non-Significant	0.252596	6.86978	2.179	0.0517476	0.162006	-4.40391	Non-Significant	FALSE
Samd4b	0.0335582	6.80536	0.2353	0.818262	0.903436	-6.14545	Non-Significant	0.320884	6.80536	2.33705	0.0391877	0.13807	-4.14441	Non-Significant	FALSE
Sap30bp	0.0339647	6.98852	0.314398	0.759051	0.872045	-6.16464	Non-Significant	0.0552886	6.98852	0.522857	0.611354	0.751523	-6.3821	Non-Significant	FALSE
Sar1a	-0.121331	8.77705	-1.13134	0.28177	0.504398	-5.72724	Non-Significant	-0.15174	8.77705	-1.42165	0.182617	0.353259	-5.66899	Non-Significant	FALSE
Saraf	-0.0855599	9.63371	-0.766697	0.459262	0.665214	-6.07523	Non-Significant	-0.0106586	9.63371	-0.0950283	0.925987	0.963775	-6.66008	Non-Significant	FALSE
Sars	-0.0174217	9.0376	-0.133704	0.896031	0.943969	-6.36304	Non-Significant	0.00384275	9.0376	0.0295187	0.976975	0.989803	-6.66438	Non-Significant	FALSE
[truncated: 680 more rows]
